# Supplementary material for: 2-(2,4-Diphenyl-3-aza­bicyclo­[3.3.1]nonan-9-ylidenehydrazono)-1,3-thia­zolidin-4-one
Source: Acta Crystallogr Sect E Struct Rep Online. 2009 Feb 25;65(Pt 3):o584. doi: 10.1107/S1600536809005339 (PMC2968662; doi:10.1107/S1600536809005339)
Supplement: Supplementary file 1 [file e-65-0o584-sup1.cif]

##############################################################################
###                                                                        ###
###        Electronic paper (Acta Crystallographica Section E)             ###
###                                                                        ###
##############################################################################
#                                                                            #
# This CIF contains the data in a paper accepted for publication in Acta     #
# Crystallographica Section E. It conforms to the requirements of Notes      #
# for Authors for Section E, and has been peer reviewed under the auspices   #
# of the IUCr Commission on Journals.                                        #
#                                                                            #
# Full details of the Crystallographic Information File format               #
# are given in the paper "The Crystallographic Information File (CIF):       #
# a New Standard Archive File for Crystallography" by S. R. Hall, F. H.      #
# Allen and I. D. Brown [Acta Cryst. (1991), A47, 655-685].                  #
#                                                                            #
# The current version of the core CIF dictionary is obtainable from          #
# ftp://ftp.iucr.org/pub/cif_core.dic. The current version number is 2.4.    #
#                                                                            #
# Software is freely available for graphical display of the structure(s) in  #
# this CIF.  For information consult the CIF home page http://www.iucr.org/  #
# cif/home.html                                                              #
#                                                                            #
# This file may be used for bona fide research purposes within the           #
# scientific community so long as proper attribution is given to the journal # 
# article from which it was obtained.                                        #
#                                                                            #
##############################################################################
                                             
data_global
_audit_creation_method     'SHELXL-97'
_journal_date_recd_electronic     2008-12-29
_journal_date_accepted     2009-02-14
_journal_name_full     'Acta Crystallographica, Section E'
_journal_year     2009
_journal_volume     65
_journal_issue      3
_journal_page_first     o584
_journal_page_last     o584
_journal_paper_category     QO
_journal_coeditor_code     RK2127
_publ_contact_author_name     'Kabilan, S.'
_publ_contact_author_address
;
 Department of Chemistry Annamalai University Annamalai Nagar - 608 002
 Tamil Nadu India
;
_publ_contact_author_email     'chemkabilan@rediffmail.com'
_publ_contact_author_phone     +91-4144-238641
_publ_section_title
;\
2-(2,4-Diphenyl-3-azabicyclo[3.3.1]nonan-9-ylidenehydrazono)-1,3-thiazolidin-\
4-one
;
loop_
    _publ_author_name
    _publ_author_address
    'Ramachandran, R.'
;
Department of Chemistry
Annamalai University
Annamalai Nagar 608 002
Tamil Nadu
India
;
    'Rani, M.'
;
Department of Chemistry
Annamalai University
Annamalai Nagar 608 002
Tamil Nadu
India
;
    'Kabilan, S.'
;
Department of Chemistry
Annamalai University
Annamalai Nagar 608 002
Tamil Nadu
India
;
data_I
_audit_creation_method     SHELXL97
_chemical_name_systematic
;
2-(2,4-Diphenyl-3-azabicyclo[3.3.1]nonan-9-ylidenehydrazono)-
1,3-thiazolidin-4-one
;
_chemical_name_common     ?
_chemical_formula_moiety     'C23 H24 N4 O S'
_chemical_formula_sum     'C23 H24 N4 O S'
_chemical_formula_iupac     'C23 H24 N4 O S'
_chemical_formula_weight     404.53
_chemical_melting_point     ?
_symmetry_cell_setting     'Monoclinic'
_symmetry_space_group_name_H-M     'P 21/n'
_symmetry_space_group_name_Hall     '-P 2yn'
loop_
    _symmetry_equiv_pos_as_xyz
    'x, y, z'
    '-x+1/2, y+1/2, -z+1/2'
    '-x, -y, -z'
    'x-1/2, -y-1/2, z-1/2'
_cell_length_a     8.3183(3)
_cell_length_b     10.8435(4)
_cell_length_c     22.7417(8)
_cell_angle_alpha     90.00
_cell_angle_beta     92.483(2)
_cell_angle_gamma     90.00
_cell_volume     2049.36(13)
_cell_formula_units_Z     4
_cell_measurement_reflns_used     4403
_cell_measurement_theta_min     3.85
_cell_measurement_theta_max     24.65
_cell_measurement_temperature     293(2)
_exptl_crystal_description     'Block'
_exptl_crystal_colour     'Colourless'
_exptl_crystal_size_max     0.25
_exptl_crystal_size_mid     0.20
_exptl_crystal_size_min     0.15
_exptl_crystal_density_diffrn     1.311
_exptl_crystal_density_meas     ?
_exptl_crystal_density_method     'Not measured'
_exptl_crystal_F_000     856
_exptl_absorpt_coefficient_mu     0.180
_exptl_absorpt_correction_type     'Multi-scan'
_exptl_absorpt_process_details     '(SADABS; Bruker 1999)'
_exptl_absorpt_correction_T_min     0.9564
_exptl_absorpt_correction_T_max     0.9735
_diffrn_ambient_temperature     293(2)
_diffrn_radiation_type     MoK\a
_diffrn_radiation_wavelength     0.71073
_diffrn_radiation_source     'Fine-focus sealed tube'
_diffrn_radiation_monochromator     'Graphite'
_diffrn_measurement_device_type     'Bruker APEXII CCD'
_diffrn_measurement_method     '\f and \w'
_diffrn_detector_area_resol_mean     ?
_diffrn_reflns_number     31153
_diffrn_reflns_av_R_equivalents     0.0532
_diffrn_reflns_av_sigmaI/netI     0.0612
_diffrn_reflns_theta_min     1.79
_diffrn_reflns_theta_max     33.22
_diffrn_reflns_theta_full     33.22
_diffrn_measured_fraction_theta_max     0.995
_diffrn_measured_fraction_theta_full     0.995
_diffrn_reflns_limit_h_min     -12
_diffrn_reflns_limit_h_max     12
_diffrn_reflns_limit_k_min     -16
_diffrn_reflns_limit_k_max     16
_diffrn_reflns_limit_l_min     -34
_diffrn_reflns_limit_l_max     34
_diffrn_standards_number     ?
_diffrn_standards_interval_count     ?
_diffrn_standards_interval_time     ?
_diffrn_standards_decay_%     0
_refine_special_details
;
 Refinement of <i>F</i>^2^ against ALL reflections. The weighted
 <i>R</i>--factor <i>wR</i> and goodness of fit <i>S</i> are based on
 <i>F</i>^2^, conventional <i>R</i>--factors <i>R</i> are based on
 <i>F</i>, with <i>F</i> set to zero for negative <i>F</i>^2^. The threshold
 expression of <i>F</i>^2^ > \ s(<i>F</i>^2^) is used only for calculating
 <i>R</i>--factors(gt) <i>etc</i>. and is not relevant to the choice of
 reflections for refinement. <i>R</i>--factors based on <i>F</i>^2^ are
 statistically about twice as large as those based on <i>F</i>, and
 <i>R</i>--factors based on ALL data will be even larger.
;
_reflns_number_total     7820
_reflns_number_gt     4068
_reflns_threshold_expression     I>2\s(I)
_refine_ls_structure_factor_coef     Fsqd
_refine_ls_matrix_type     'Full'
_refine_ls_R_factor_all     0.1321
_refine_ls_R_factor_gt     0.0624
_refine_ls_wR_factor_gt     0.1681
_refine_ls_wR_factor_ref     0.2032
_refine_ls_goodness_of_fit_ref     1.035
_refine_ls_restrained_S_all     1.035
_refine_ls_number_reflns     7820
_refine_ls_number_parameters     270
_refine_ls_number_restraints     0
_refine_ls_hydrogen_treatment     mixed
_refine_ls_weighting_scheme     'Calc'
_refine_ls_weighting_details
                 'calc w=1/[\s^2^(Fo^2^)+(0.1023P)^2^] where P=(Fo^2^+2Fc^2^)/3'
_atom_sites_solution_hydrogens     'Geom'
_atom_sites_solution_primary     'Direct'
_atom_sites_solution_secondary     'Difmap'
_refine_ls_shift/su_max     0.001
_refine_ls_shift/su_mean     0.000
_refine_diff_density_max     0.421
_refine_diff_density_min     -0.332
_refine_ls_extinction_method     'None'
_refine_ls_extinction_coef     ?
loop_
    _atom_type_symbol
    _atom_type_description
    _atom_type_scat_dispersion_real
    _atom_type_scat_dispersion_imag
    _atom_type_scat_source
    'C' 'C' 0.0033 0.0016
                         'International Tables Vol C Tables 4.2.6.8 and 6.1.1.4'
    'H' 'H' 0.0000 0.0000
                         'International Tables Vol C Tables 4.2.6.8 and 6.1.1.4'
    'N' 'N' 0.0061 0.0033
                         'International Tables Vol C Tables 4.2.6.8 and 6.1.1.4'
    'O' 'O' 0.0106 0.0060
                         'International Tables Vol C Tables 4.2.6.8 and 6.1.1.4'
    'S' 'S' 0.1246 0.1234
                         'International Tables Vol C Tables 4.2.6.8 and 6.1.1.4'
_computing_data_collection     'APEX2 (Bruker, 2004)'
_computing_cell_refinement     'SAINT (Bruker, 2004)'
_computing_data_reduction     'SAINT (Bruker, 2004)'
_computing_structure_solution     'SIR92 (Altomare <i>et al.</i>,  1993)'
_computing_structure_refinement     'SHELXL97 (Sheldrick, 2008)'
_computing_molecular_graphics
            'ORTEP-3 (Farrugia, 1997) and Mercury (Macrae <i>et al.</i>,  2006)'
_computing_publication_material     'SHELXL97 (Sheldrick, 2008)'
loop_
    _atom_site_type_symbol
    _atom_site_label
    _atom_site_fract_x
    _atom_site_fract_y
    _atom_site_fract_z
    _atom_site_U_iso_or_equiv
    _atom_site_adp_type
    _atom_site_calc_flag
    _atom_site_refinement_flags
    _atom_site_occupancy
    _atom_site_disorder_assembly
    _atom_site_disorder_group
    C C1 0.6862(2) 0.50259(17) 0.44666(8) 0.0387(4) Uani d . 1 . .
    C C2 0.8215(2) 0.52229(19) 0.40590(9) 0.0463(5) Uani d . 1 . .
    H H2A 0.7801 0.5554 0.3686 0.056 Uiso calc R 1 . .
    H H2B 0.8749 0.4447 0.3985 0.056 Uiso calc R 1 . .
    C C3 0.8430(2) 0.64074(17) 0.50239(8) 0.0377(4) Uani d . 1 . .
    C C4 1.0586(2) 0.83875(17) 0.58582(8) 0.0400(4) Uani d . 1 . .
    C C5 1.2108(2) 0.91183(18) 0.58360(9) 0.0439(4) Uani d . 1 . .
    H H5 1.2548 0.9015 0.5446 0.053 Uiso calc R 1 . .
    C C6 1.3309(3) 0.8579(2) 0.62995(11) 0.0559(6) Uani d . 1 . .
    H H6A 1.3594 0.7749 0.6182 0.067 Uiso calc R 1 . .
    H H6B 1.4283 0.9072 0.6310 0.067 Uiso calc R 1 . .
    C C7 1.2677(3) 0.8535(2) 0.69020(11) 0.0627(7) Uani d . 1 . .
    H H7A 1.2672 0.9363 0.7063 0.075 Uiso calc R 1 . .
    H H7B 1.3395 0.8038 0.7152 0.075 Uiso calc R 1 . .
    C C8 1.0981(3) 0.8002(2) 0.69143(10) 0.0556(5) Uani d . 1 . .
    H H8A 1.0554 0.8166 0.7297 0.067 Uiso calc R 1 . .
    H H8B 1.1041 0.7114 0.6867 0.067 Uiso calc R 1 . .
    C C9 0.9813(2) 0.85244(18) 0.64362(8) 0.0430(4) Uani d . 1 . .
    H H9 0.8818 0.8039 0.6428 0.052 Uiso calc R 1 . .
    C C10 1.1700(2) 1.04873(17) 0.59233(8) 0.0421(4) Uani d . 1 . .
    H H10 1.1015 1.0760 0.5587 0.050 Uiso calc R 1 . .
    C C11 1.3226(2) 1.12617(17) 0.59453(9) 0.0442(4) Uani d . 1 . .
    C C12 1.4047(3) 1.1425(2) 0.54321(11) 0.0620(6) Uani d . 1 . .
    H H12 1.3648 1.1083 0.5080 0.074 Uiso calc R 1 . .
    C C13 1.5469(3) 1.2102(2) 0.54460(14) 0.0733(8) Uani d . 1 . .
    H H13 1.6015 1.2207 0.5101 0.088 Uiso calc R 1 . .
    C C14 1.6069(3) 1.2609(3) 0.59510(15) 0.0796(9) Uani d . 1 . .
    H H14 1.7020 1.3061 0.5954 0.095 Uiso calc R 1 . .
    C C15 1.5281(3) 1.2454(3) 0.64502(14) 0.0804(8) Uani d . 1 . .
    H H15 1.5691 1.2807 0.6798 0.096 Uiso calc R 1 . .
    C C16 1.3867(3) 1.1777(2) 0.64548(11) 0.0612(6) Uani d . 1 . .
    H H16 1.3349 1.1671 0.6806 0.073 Uiso calc R 1 . .
    C C17 0.9389(2) 0.98974(18) 0.65116(8) 0.0420(4) Uani d . 1 . .
    H H17 0.8608 1.0127 0.6196 0.050 Uiso calc R 1 . .
    C C18 0.8625(2) 1.01140(19) 0.70932(9) 0.0433(4) Uani d . 1 . .
    C C19 0.7131(3) 0.9629(3) 0.71957(12) 0.0766(9) Uani d . 1 . .
    H H19 0.6586 0.9191 0.6897 0.092 Uiso calc R 1 . .
    C C20 0.6425(3) 0.9775(3) 0.77257(13) 0.0835(9) Uani d . 1 . .
    H H20 0.5424 0.9423 0.7783 0.100 Uiso calc R 1 . .
    C C21 0.7169(3) 1.0423(2) 0.81652(11) 0.0594(6) Uani d . 1 . .
    H H21 0.6675 1.0544 0.8520 0.071 Uiso calc R 1 . .
    C C22 0.8654(3) 1.0897(2) 0.80792(10) 0.0584(6) Uani d . 1 . .
    H H22 0.9184 1.1337 0.8381 0.070 Uiso calc R 1 . .
    C C23 0.9384(3) 1.0737(2) 0.75539(9) 0.0534(5) Uani d . 1 . .
    H H23 1.0410 1.1055 0.7509 0.064 Uiso calc R 1 . .
    N N1 1.08146(19) 1.06644(15) 0.64602(7) 0.0421(4) Uani d . 1 . .
    N N2 1.01593(19) 0.77332(15) 0.54109(7) 0.0433(4) Uani d . 1 . .
    N N3 0.87175(19) 0.70686(16) 0.54817(7) 0.0456(4) Uani d . 1 . .
    N N4 0.70888(19) 0.56801(14) 0.49729(7) 0.0403(4) Uani d . 1 . .
    O O1 0.57154(16) 0.43634(14) 0.43526(6) 0.0525(4) Uani d . 1 . .
    S S1 0.96100(5) 0.62925(5) 0.44083(2) 0.04262(15) Uani d . 1 . .
    H H1A 1.049(3) 1.149(2) 0.6472(10) 0.060(7) Uiso d . 1 . .
    H H4A 0.635(3) 0.569(2) 0.5206(11) 0.062(7) Uiso d . 1 . .
loop_
    _atom_site_aniso_label
    _atom_site_aniso_U_11
    _atom_site_aniso_U_22
    _atom_site_aniso_U_33
    _atom_site_aniso_U_12
    _atom_site_aniso_U_13
    _atom_site_aniso_U_23
    C1 0.0368(8) 0.0358(9) 0.0432(10) -0.0020(7) -0.0019(7) -0.0086(8)
    C2 0.0459(10) 0.0462(11) 0.0470(11) -0.0060(9) 0.0046(8) -0.0151(9)
    C3 0.0384(8) 0.0344(9) 0.0400(10) -0.0012(7) -0.0040(7) -0.0051(7)
    C4 0.0427(9) 0.0348(9) 0.0418(10) -0.0007(7) -0.0065(8) -0.0070(8)
    C5 0.0460(10) 0.0370(10) 0.0485(11) -0.0033(8) -0.0007(8) -0.0112(8)
    C6 0.0490(11) 0.0369(11) 0.0804(16) 0.0033(9) -0.0145(11) -0.0086(10)
    C7 0.0733(15) 0.0435(12) 0.0682(15) 0.0093(11) -0.0331(13) -0.0022(10)
    C8 0.0817(15) 0.0359(11) 0.0484(12) 0.0033(10) -0.0067(11) -0.0013(9)
    C9 0.0486(10) 0.0375(10) 0.0425(10) -0.0076(8) -0.0023(8) -0.0073(8)
    C10 0.0488(10) 0.0380(10) 0.0392(10) 0.0028(8) 0.0005(8) -0.0013(8)
    C11 0.0522(10) 0.0300(9) 0.0508(11) 0.0024(8) 0.0074(9) 0.0009(8)
    C12 0.0833(16) 0.0441(12) 0.0604(14) 0.0053(11) 0.0242(12) 0.0023(10)
    C13 0.0814(17) 0.0487(14) 0.093(2) 0.0055(13) 0.0471(16) 0.0057(14)
    C14 0.0651(15) 0.0590(16) 0.117(3) -0.0164(13) 0.0349(16) -0.0108(16)
    C15 0.0707(15) 0.0826(19) 0.089(2) -0.0358(14) 0.0130(14) -0.0197(16)
    C16 0.0637(13) 0.0619(14) 0.0589(14) -0.0231(11) 0.0139(11) -0.0126(12)
    C17 0.0425(9) 0.0408(10) 0.0420(10) -0.0008(8) -0.0049(8) -0.0053(8)
    C18 0.0391(9) 0.0439(11) 0.0464(11) 0.0021(8) -0.0045(8) -0.0072(8)
    C19 0.0392(11) 0.120(2) 0.0705(16) -0.0151(13) 0.0006(11) -0.0420(16)
    C20 0.0465(12) 0.121(3) 0.0839(19) -0.0169(15) 0.0155(12) -0.0345(18)
    C21 0.0557(12) 0.0656(15) 0.0574(13) 0.0076(11) 0.0095(10) -0.0089(12)
    C22 0.0664(14) 0.0641(14) 0.0443(12) -0.0100(11) -0.0024(10) -0.0130(10)
    C23 0.0533(11) 0.0563(13) 0.0504(12) -0.0155(10) 0.0000(10) -0.0109(10)
    N1 0.0483(8) 0.0304(8) 0.0479(9) -0.0011(7) 0.0056(7) -0.0043(7)
    N2 0.0424(8) 0.0402(9) 0.0468(9) -0.0052(7) -0.0035(7) -0.0089(7)
    N3 0.0466(8) 0.0466(9) 0.0435(9) -0.0090(7) 0.0003(7) -0.0097(7)
    N4 0.0378(8) 0.0414(9) 0.0421(9) -0.0047(7) 0.0053(7) -0.0088(7)
    O1 0.0470(7) 0.0553(9) 0.0553(9) -0.0150(6) 0.0028(6) -0.0171(7)
    S1 0.0391(2) 0.0403(3) 0.0487(3) -0.00407(19) 0.00437(19) -0.0065(2)
_geom_special_details
;
 All s.u.'s (except the s.u. in the dihedral angle between two l.s. planes)
 are estimated using the full covariance matrix. The cell s.u.'s are taken
 into account individually in the estimation of s.u.'s in distances, angles
 and torsion angles; correlations between s.u.'s in cell parameters are only
 used when they are defined by crystal symmetry. An approximate (isotropic)
 treatment of cell s.u.'s is used for estimating s.u.'s involving l.s. planes.
;
loop_
    _geom_bond_atom_site_label_1
    _geom_bond_atom_site_label_2
    _geom_bond_site_symmetry_2
    _geom_bond_distance
    _geom_bond_publ_flag
    C1 O1 . 1.213(2) ?
    C1 N4 . 1.359(2) ?
    C1 C2 . 1.504(3) ?
    C2 S1 . 1.8009(19) ?
    C2 H2A . 0.9700 ?
    C2 H2B . 0.9700 ?
    C3 N3 . 1.278(2) ?
    C3 N4 . 1.367(2) ?
    C3 S1 . 1.7487(18) ?
    C4 N2 . 1.278(2) ?
    C4 C9 . 1.496(3) ?
    C4 C5 . 1.496(3) ?
    C5 C6 . 1.537(3) ?
    C5 C10 . 1.538(3) ?
    C5 H5 . 0.9800 ?
    C6 C7 . 1.489(3) ?
    C6 H6A . 0.9700 ?
    C6 H6B . 0.9700 ?
    C7 C8 . 1.526(3) ?
    C7 H7A . 0.9700 ?
    C7 H7B . 0.9700 ?
    C8 C9 . 1.535(3) ?
    C8 H8A . 0.9700 ?
    C8 H8B . 0.9700 ?
    C9 C17 . 1.541(3) ?
    C9 H9 . 0.9800 ?
    C10 N1 . 1.466(2) ?
    C10 C11 . 1.521(3) ?
    C10 H10 . 0.9800 ?
    C11 C16 . 1.373(3) ?
    C11 C12 . 1.389(3) ?
    C12 C13 . 1.391(4) ?
    C12 H12 . 0.9300 ?
    C13 C14 . 1.349(4) ?
    C13 H13 . 0.9300 ?
    C14 C15 . 1.346(4) ?
    C14 H14 . 0.9300 ?
    C15 C16 . 1.387(3) ?
    C15 H15 . 0.9300 ?
    C16 H16 . 0.9300 ?
    C17 N1 . 1.458(2) ?
    C17 C18 . 1.510(3) ?
    C17 H17 . 0.9800 ?
    C18 C23 . 1.377(3) ?
    C18 C19 . 1.379(3) ?
    C19 C20 . 1.372(3) ?
    C19 H19 . 0.9300 ?
    C20 C21 . 1.350(4) ?
    C20 H20 . 0.9300 ?
    C21 C22 . 1.360(3) ?
    C21 H21 . 0.9300 ?
    C22 C23 . 1.375(3) ?
    C22 H22 . 0.9300 ?
    C23 H23 . 0.9300 ?
    N1 H1A . 0.94(3) ?
    N2 N3 . 1.414(2) ?
    N4 H4A . 0.83(2) ?
loop_
    _geom_angle_atom_site_label_1
    _geom_angle_atom_site_label_2
    _geom_angle_atom_site_label_3
    _geom_angle_site_symmetry_1
    _geom_angle_site_symmetry_3
    _geom_angle
    _geom_angle_publ_flag
    O1 C1 N4 . . 124.69(17) ?
    O1 C1 C2 . . 123.70(17) ?
    N4 C1 C2 . . 111.60(15) ?
    C1 C2 S1 . . 107.74(13) ?
    C1 C2 H2A . . 110.2 ?
    S1 C2 H2A . . 110.2 ?
    C1 C2 H2B . . 110.2 ?
    S1 C2 H2B . . 110.2 ?
    H2A C2 H2B . . 108.5 ?
    N3 C3 N4 . . 121.05(17) ?
    N3 C3 S1 . . 126.91(14) ?
    N4 C3 S1 . . 112.04(13) ?
    N2 C4 C9 . . 129.74(17) ?
    N2 C4 C5 . . 118.26(17) ?
    C9 C4 C5 . . 111.96(15) ?
    C4 C5 C6 . . 107.51(17) ?
    C4 C5 C10 . . 108.35(16) ?
    C6 C5 C10 . . 114.83(16) ?
    C4 C5 H5 . . 108.7 ?
    C6 C5 H5 . . 108.7 ?
    C10 C5 H5 . . 108.7 ?
    C7 C6 C5 . . 113.48(18) ?
    C7 C6 H6A . . 108.9 ?
    C5 C6 H6A . . 108.9 ?
    C7 C6 H6B . . 108.9 ?
    C5 C6 H6B . . 108.9 ?
    H6A C6 H6B . . 107.7 ?
    C6 C7 C8 . . 113.11(19) ?
    C6 C7 H7A . . 109.0 ?
    C8 C7 H7A . . 109.0 ?
    C6 C7 H7B . . 109.0 ?
    C8 C7 H7B . . 109.0 ?
    H7A C7 H7B . . 107.8 ?
    C7 C8 C9 . . 113.88(18) ?
    C7 C8 H8A . . 108.8 ?
    C9 C8 H8A . . 108.8 ?
    C7 C8 H8B . . 108.8 ?
    C9 C8 H8B . . 108.8 ?
    H8A C8 H8B . . 107.7 ?
    C4 C9 C8 . . 107.61(17) ?
    C4 C9 C17 . . 107.63(16) ?
    C8 C9 C17 . . 114.75(16) ?
    C4 C9 H9 . . 108.9 ?
    C8 C9 H9 . . 108.9 ?
    C17 C9 H9 . . 108.9 ?
    N1 C10 C11 . . 110.42(15) ?
    N1 C10 C5 . . 110.85(16) ?
    C11 C10 C5 . . 110.40(16) ?
    N1 C10 H10 . . 108.4 ?
    C11 C10 H10 . . 108.4 ?
    C5 C10 H10 . . 108.4 ?
    C16 C11 C12 . . 118.0(2) ?
    C16 C11 C10 . . 123.06(18) ?
    C12 C11 C10 . . 118.9(2) ?
    C11 C12 C13 . . 119.8(3) ?
    C11 C12 H12 . . 120.1 ?
    C13 C12 H12 . . 120.1 ?
    C14 C13 C12 . . 121.2(2) ?
    C14 C13 H13 . . 119.4 ?
    C12 C13 H13 . . 119.4 ?
    C15 C14 C13 . . 119.4(2) ?
    C15 C14 H14 . . 120.3 ?
    C13 C14 H14 . . 120.3 ?
    C14 C15 C16 . . 121.1(3) ?
    C14 C15 H15 . . 119.4 ?
    C16 C15 H15 . . 119.4 ?
    C11 C16 C15 . . 120.5(2) ?
    C11 C16 H16 . . 119.8 ?
    C15 C16 H16 . . 119.8 ?
    N1 C17 C18 . . 110.86(15) ?
    N1 C17 C9 . . 110.57(15) ?
    C18 C17 C9 . . 110.78(16) ?
    N1 C17 H17 . . 108.2 ?
    C18 C17 H17 . . 108.2 ?
    C9 C17 H17 . . 108.2 ?
    C23 C18 C19 . . 116.5(2) ?
    C23 C18 C17 . . 123.12(18) ?
    C19 C18 C17 . . 120.33(18) ?
    C20 C19 C18 . . 121.8(2) ?
    C20 C19 H19 . . 119.1 ?
    C18 C19 H19 . . 119.1 ?
    C21 C20 C19 . . 120.7(2) ?
    C21 C20 H20 . . 119.6 ?
    C19 C20 H20 . . 119.6 ?
    C20 C21 C22 . . 118.7(2) ?
    C20 C21 H21 . . 120.7 ?
    C22 C21 H21 . . 120.7 ?
    C21 C22 C23 . . 121.1(2) ?
    C21 C22 H22 . . 119.5 ?
    C23 C22 H22 . . 119.5 ?
    C22 C23 C18 . . 121.2(2) ?
    C22 C23 H23 . . 119.4 ?
    C18 C23 H23 . . 119.4 ?
    C17 N1 C10 . . 115.60(15) ?
    C17 N1 H1A . . 108.1(14) ?
    C10 N1 H1A . . 107.7(14) ?
    C4 N2 N3 . . 113.58(17) ?
    C3 N3 N2 . . 108.82(16) ?
    C1 N4 C3 . . 117.12(16) ?
    C1 N4 H4A . . 118.2(17) ?
    C3 N4 H4A . . 124.0(17) ?
    C3 S1 C2 . . 91.47(8) ?
loop_
    _geom_torsion_atom_site_label_1
    _geom_torsion_atom_site_label_2
    _geom_torsion_atom_site_label_3
    _geom_torsion_atom_site_label_4
    _geom_torsion_site_symmetry_1
    _geom_torsion_site_symmetry_2
    _geom_torsion_site_symmetry_3
    _geom_torsion_site_symmetry_4
    _geom_torsion
    _geom_torsion_publ_flag
    O1 C1 C2 S1 . . . . 178.98(16) ?
    N4 C1 C2 S1 . . . . -1.0(2) ?
    N2 C4 C5 C6 . . . . -114.0(2) ?
    C9 C4 C5 C6 . . . . 64.1(2) ?
    N2 C4 C5 C10 . . . . 121.3(2) ?
    C9 C4 C5 C10 . . . . -60.5(2) ?
    C4 C5 C6 C7 . . . . -55.1(2) ?
    C10 C5 C6 C7 . . . . 65.6(2) ?
    C5 C6 C7 C8 . . . . 47.2(2) ?
    C6 C7 C8 C9 . . . . -46.0(3) ?
    N2 C4 C9 C8 . . . . 115.1(2) ?
    C5 C4 C9 C8 . . . . -62.8(2) ?
    N2 C4 C9 C17 . . . . -120.7(2) ?
    C5 C4 C9 C17 . . . . 61.4(2) ?
    C7 C8 C9 C4 . . . . 52.2(2) ?
    C7 C8 C9 C17 . . . . -67.6(2) ?
    C4 C5 C10 N1 . . . . 53.5(2) ?
    C6 C5 C10 N1 . . . . -66.7(2) ?
    C4 C5 C10 C11 . . . . 176.21(16) ?
    C6 C5 C10 C11 . . . . 56.0(2) ?
    N1 C10 C11 C16 . . . . 15.8(3) ?
    C5 C10 C11 C16 . . . . -107.2(2) ?
    N1 C10 C11 C12 . . . . -166.51(18) ?
    C5 C10 C11 C12 . . . . 70.6(2) ?
    C16 C11 C12 C13 . . . . -0.4(3) ?
    C10 C11 C12 C13 . . . . -178.2(2) ?
    C11 C12 C13 C14 . . . . -0.1(4) ?
    C12 C13 C14 C15 . . . . 0.2(4) ?
    C13 C14 C15 C16 . . . . 0.3(5) ?
    C12 C11 C16 C15 . . . . 0.9(4) ?
    C10 C11 C16 C15 . . . . 178.7(2) ?
    C14 C15 C16 C11 . . . . -0.9(5) ?
    C4 C9 C17 N1 . . . . -55.7(2) ?
    C8 C9 C17 N1 . . . . 64.0(2) ?
    C4 C9 C17 C18 . . . . -179.00(15) ?
    C8 C9 C17 C18 . . . . -59.3(2) ?
    N1 C17 C18 C23 . . . . -13.3(3) ?
    C9 C17 C18 C23 . . . . 109.8(2) ?
    N1 C17 C18 C19 . . . . 169.9(2) ?
    C9 C17 C18 C19 . . . . -66.9(3) ?
    C23 C18 C19 C20 . . . . 1.0(4) ?
    C17 C18 C19 C20 . . . . 177.9(3) ?
    C18 C19 C20 C21 . . . . 1.2(5) ?
    C19 C20 C21 C22 . . . . -2.0(5) ?
    C20 C21 C22 C23 . . . . 0.8(4) ?
    C21 C22 C23 C18 . . . . 1.4(4) ?
    C19 C18 C23 C22 . . . . -2.2(3) ?
    C17 C18 C23 C22 . . . . -179.0(2) ?
    C18 C17 N1 C10 . . . . 177.21(15) ?
    C9 C17 N1 C10 . . . . 54.0(2) ?
    C11 C10 N1 C17 . . . . -175.50(16) ?
    C5 C10 N1 C17 . . . . -52.8(2) ?
    C9 C4 N2 N3 . . . . 1.4(3) ?
    C5 C4 N2 N3 . . . . 179.20(16) ?
    N4 C3 N3 N2 . . . . -179.13(16) ?
    S1 C3 N3 N2 . . . . 1.1(2) ?
    C4 N2 N3 C3 . . . . -177.32(17) ?
    O1 C1 N4 C3 . . . . -178.36(18) ?
    C2 C1 N4 C3 . . . . 1.6(2) ?
    N3 C3 N4 C1 . . . . 178.78(18) ?
    S1 C3 N4 C1 . . . . -1.5(2) ?
    N3 C3 S1 C2 . . . . -179.58(19) ?
    N4 C3 S1 C2 . . . . 0.67(15) ?
    C1 C2 S1 C3 . . . . 0.16(15) ?
loop_
    _geom_hbond_atom_site_label_D
    _geom_hbond_atom_site_label_H
    _geom_hbond_atom_site_label_A
    _geom_hbond_site_symmetry_A
    _geom_hbond_distance_DH
    _geom_hbond_distance_HA
    _geom_hbond_distance_DA
    _geom_hbond_angle_DHA
    N4 H4A O1 3_666 0.83(2) 2.03(2) 2.847(2) 169(2)
