# Supplementary material for: 2-(2,4-Diphenyl-3-aza­bicyclo­[3.3.1]nonan-9-ylidenehydrazono)-1,3-thia­zolidin-4-one
Source: Acta Crystallogr Sect E Struct Rep Online. 2009 Feb 25;65(Pt 3):o584. doi: 10.1107/S1600536809005339 (PMC2968662; doi:10.1107/S1600536809005339)
Supplement: Supplementary file 2 [file e-65-0o584-Isup2.hkl]

#
# h,k,l, Fc-squared, Fo-squared, sigma(Fo-squared) and status flag
#
data_I
_shelx_title ' RAM in P2(1)/n'
_shelx_refln_list_code          4
_shelx_F_calc_maximum      201.01
_exptl_crystal_F_000       856.00
_reflns_d_resolution_high  0.6487
 
loop_
 _symmetry_equiv_pos_as_xyz
 'x, y, z'
 '-x+1/2, y+1/2, -z+1/2'
 '-x, -y, -z'
 'x-1/2, -y-1/2, z-1/2'
 
_cell_length_a     8.3183
_cell_length_b    10.8435
_cell_length_c    22.7417
_cell_angle_alpha  90.000
_cell_angle_beta   92.483
_cell_angle_gamma  90.000
 
_shelx_F_squared_multiplier     1.000
 
loop_
 _refln_index_h
 _refln_index_k
 _refln_index_l
 _refln_F_squared_calc
 _refln_F_squared_meas
 _refln_F_squared_sigma
 _refln_observed_status
   2   0   0     2065.24     1986.40     41.22 o
   4   0   0      641.19      696.32     17.51 o
   6   0   0       58.76       66.41      4.20 o
   8   0   0      323.80      299.05     14.98 o
  10   0   0       42.54       30.55      6.45 o
  12   0   0       29.23       17.37      7.80 o
   1   1   0     2365.14     2735.24     35.78 o
   2   1   0     1212.27     1332.49     22.05 o
   3   1   0      465.54      522.03      8.06 o
   4   1   0      419.57      455.32      7.72 o
   5   1   0      517.91      523.82     10.73 o
   6   1   0      169.75      168.47      6.00 o
   7   1   0      204.04      213.67      8.06 o
   8   1   0      272.49      271.99     10.02 o
   9   1   0        0.06       -1.59      2.91 o
  10   1   0        8.79       16.42      3.73 o
  11   1   0       16.27       10.31      4.09 o
  12   1   0        0.09       -0.01      5.81 o
   0   2   0     4290.97     5143.62    100.25 o
   1   2   0     6011.46     6890.54    101.98 o
   2   2   0    10293.11    11738.38    172.69 o
   3   2   0      136.22      145.86      3.24 o
   4   2   0       35.96       41.48      2.61 o
   5   2   0      565.96      617.30     10.08 o
   6   2   0        0.36        2.10      1.43 o
   7   2   0      486.52      482.23     13.02 o
   8   2   0      347.97      319.12     10.24 o
   9   2   0      158.62      168.95      7.69 o
  10   2   0        0.05       -0.79      3.30 o
  11   2   0        5.07        8.89      4.91 o
  12   2   0        0.64       -0.44      5.19 o
   1   3   0     5914.29     6524.00    105.62 o
   2   3   0      218.61      230.74      4.90 o
   3   3   0     1183.98     1317.67     20.80 o
   4   3   0     1206.07     1285.81     21.11 o
   5   3   0       55.28       89.20      5.12 o
   6   3   0      232.65      229.19      5.42 o
   7   3   0        0.22        4.62      2.45 o
   8   3   0      133.23      116.33      6.20 o
   9   3   0      163.54      162.94      7.81 o
  10   3   0       13.39       18.02      4.57 o
  11   3   0       15.76       13.62      5.43 o
  12   3   0        3.68        3.37      6.82 o
   0   4   0      392.72      289.66     19.25 o
   1   4   0       52.12       69.42      8.03 o
   2   4   0      165.64      184.56      5.07 o
   3   4   0     2713.22     3101.32     51.68 o
   4   4   0      344.65      316.78      8.24 o
   5   4   0       95.42       85.80      3.44 o
   6   4   0       19.65       22.66      2.98 o
   7   4   0       23.66       24.11      3.17 o
   8   4   0       48.34       35.27      4.47 o
   9   4   0        1.86        2.57      3.89 o
  10   4   0       39.57       29.62      5.27 o
  11   4   0       37.73       49.87      9.69 o
  12   4   0        0.90       -0.37      6.86 o
   1   5   0      131.57      114.16      4.37 o
   2   5   0      350.88      406.24     11.63 o
   3   5   0      708.20      731.77     14.46 o
   4   5   0      235.10      247.35      8.74 o
   5   5   0      118.51      112.62      5.89 o
   6   5   0      270.76      278.82      9.02 o
   7   5   0       27.24       21.12      3.48 o
   8   5   0      213.00      199.71      8.83 o
   9   5   0       49.43       48.44      5.67 o
  10   5   0      113.93      127.36      8.09 o
  11   5   0        0.02       -2.13      6.67 o
  12   5   0        0.00        5.38      7.46 o
   0   6   0       41.65       58.55      4.62 o
   1   6   0        8.81        3.28      2.27 o
   2   6   0       30.14       27.72      2.84 o
   3   6   0      167.88      167.74      5.78 o
   4   6   0       98.36       99.14      5.36 o
   5   6   0      166.48      152.83      6.10 o
   6   6   0       98.04      117.88     10.68 o
   7   6   0      116.72      119.91      6.57 o
   8   6   0        4.86        2.81      5.02 o
   9   6   0       17.68       25.53      6.69 o
  10   6   0       27.53       19.06      5.71 o
  11   6   0       13.62       14.56      7.98 o
   1   7   0     1923.67     1794.83     32.47 o
   2   7   0       12.73        9.60      3.40 o
   3   7   0       94.00      105.96      5.33 o
   4   7   0      453.08      427.59      9.70 o
   5   7   0       35.18       28.09      4.38 o
   6   7   0        1.87       -0.65      3.62 o
   7   7   0       84.42       91.19      6.40 o
   8   7   0       15.46       20.21      5.32 o
   9   7   0       10.18       14.92      6.95 o
  10   7   0       30.24       29.89      6.67 o
  11   7   0        1.96        6.06      8.39 o
   0   8   0      300.63      304.52     14.27 o
   1   8   0       10.52        4.54      2.94 o
   2   8   0      160.07      161.49      6.64 o
   3   8   0      113.07      131.73      6.52 o
   4   8   0       90.37       81.67      5.29 o
   5   8   0        4.92        1.39      3.11 o
   6   8   0      385.60      342.87     10.61 o
   7   8   0        1.85       -0.86      4.32 o
   8   8   0        2.93       -0.73      5.02 o
   9   8   0        2.69       -4.39      4.39 o
  10   8   0       32.77       48.05      6.73 o
  11   8   0       12.52       26.64      9.55 o
   1   9   0      269.27      290.40     10.81 o
   2   9   0      324.71      294.11     10.68 o
   3   9   0       66.38       67.95      5.62 o
   4   9   0        3.77        2.80      3.78 o
   5   9   0        0.37        0.80      3.85 o
   6   9   0      259.70      271.72     10.03 o
   7   9   0       15.64       13.90      4.70 o
   8   9   0       50.41       52.39      7.88 o
   9   9   0       38.12       48.04      8.63 o
  10   9   0        7.92       18.24      8.13 o
   0  10   0      272.85      257.09     14.98 o
   1  10   0       17.45       21.22      5.02 o
   2  10   0       19.88       27.99      5.10 o
   3  10   0      220.16      211.05     20.05 o
   4  10   0       88.83       89.25      8.72 o
   5  10   0       24.94       28.17      9.72 o
   6  10   0        0.00        0.10     10.27 o
   7  10   0       38.50       45.89      8.57 o
   8  10   0       11.63       24.63      9.57 o
   9  10   0       35.27       48.83     11.44 o
  10  10   0        4.71        2.60     10.15 o
   1  11   0      282.94      318.08     12.68 o
   2  11   0        0.58        4.59      5.26 o
   3  11   0      126.65      112.45     15.99 o
   4  11   0       26.15       22.37      6.97 o
   5  11   0       24.22       28.03     15.03 o
   6  11   0       72.99       86.84     10.97 o
   7  11   0       28.45       26.06     10.40 o
   8  11   0        2.66       -5.60      8.86 o
   9  11   0       24.51        4.48     10.28 o
   0  12   0       54.37       46.11      9.82 o
   1  12   0        0.93        6.20      5.30 o
   2  12   0       25.43       17.52      6.70 o
   3  12   0       26.88       28.10      7.33 o
   4  12   0        7.11       10.66      7.05 o
   5  12   0       13.36        7.42      9.45 o
   6  12   0       28.72       26.81     11.65 o
   7  12   0       22.10       31.45     16.61 o
   8  12   0        0.12       12.54     10.33 o
   1  13   0      206.03      221.67     14.32 o
   2  13   0      131.74      147.96     12.33 o
   3  13   0       11.58        2.26      6.92 o
   4  13   0       23.42       24.67      8.65 o
   5  13   0       23.68       13.91     10.13 o
   6  13   0       11.96       10.46     18.12 o
   7  13   0        7.57       -5.12      9.98 o
   8  13   0       13.90       20.41     11.89 o
   0  14   0      392.32      386.45     35.86 o
   1  14   0       25.86       25.85      9.40 o
   2  14   0       12.16        0.46      7.41 o
   3  14   0       18.86       26.64      8.72 o
   4  14   0        0.29       -3.04     10.37 o
   5  14   0       24.03       16.06     10.75 o
   6  14   0        0.02       -8.64     10.08 o
   1  15   0       17.10        0.07      8.76 o
   2  15   0        0.17        2.91      8.49 o
   3  15   0        5.39        0.98      8.39 o
   4  15   0        3.22       -8.12     11.35 o
   5  15   0        6.00      -14.34     18.01 o
   0  16   0       27.75       38.24     17.90 o
   1  16   0       41.05       40.66     13.87 o
   2  16   0        2.39       -1.11     11.05 o
   3  16   0        0.01       -5.68     11.11 o
 -11   0   1       84.79       98.95      7.79 o
  -9   0   1      279.66      252.33     22.75 o
  -7   0   1      408.99      381.75     18.97 o
  -5   0   1      675.80      659.97     16.90 o
  -3   0   1     1763.19     1655.23     34.64 o
  -1   0   1     6327.58     3877.74    180.17 o
   1   0   1     1611.35     1798.06    112.39 o
   3   0   1     2241.82     2407.86     47.64 o
   5   0   1       15.87        7.64      2.30 o
   7   0   1       27.79       31.70      4.60 o
   9   0   1        0.15        0.66      4.56 o
  11   0   1       36.23       31.42      6.39 o
 -12   1   1        8.66        6.11      4.95 o
 -11   1   1        9.96        3.77      3.85 o
 -10   1   1        3.03        4.69      3.17 o
  -9   1   1      148.19      152.49      6.86 o
  -8   1   1       52.56       47.91      4.92 o
  -7   1   1      114.09      118.54      7.31 o
  -6   1   1        4.70        2.77      1.77 o
  -5   1   1      464.93      518.94      9.77 o
  -4   1   1      713.69      841.27     13.84 o
  -3   1   1      347.36      375.83      7.38 o
  -2   1   1       50.45       35.44      3.61 o
  -1   1   1     5974.32     6815.00     84.98 o
   0   1   1      212.38      104.68      6.43 o
   1   1   1      217.69      252.58      3.83 o
   2   1   1      581.99      731.45     11.57 o
   3   1   1       14.08       30.36      1.60 o
   4   1   1       34.72       46.65      1.76 o
   5   1   1       87.53      113.55      4.89 o
   6   1   1      131.77      132.70      4.17 o
   7   1   1       10.05       14.71      3.07 o
   8   1   1      343.17      333.16     16.89 o
   9   1   1        0.02        1.77      3.11 o
  10   1   1        7.75       16.24      3.97 o
  11   1   1        0.03        0.73      3.99 o
  12   1   1       12.60        3.80      4.87 o
 -12   2   1        2.20       -1.38      4.79 o
 -11   2   1        0.31       -4.27      4.27 o
 -10   2   1       25.59       30.27      5.01 o
  -9   2   1       56.64       54.68      5.09 o
  -8   2   1      105.64      111.30      5.78 o
  -7   2   1       13.88       27.46      2.80 o
  -6   2   1       51.73       45.26      2.27 o
  -5   2   1       30.21       31.42      1.83 o
  -4   2   1       61.13      116.25      6.86 o
  -3   2   1      520.69      665.88     10.37 o
  -2   2   1     5028.65     5577.95     73.53 o
  -1   2   1     1428.35     1578.77     22.34 o
   0   2   1      183.43      174.41      6.08 o
   1   2   1     3353.44     3309.44     49.61 o
   2   2   1     2691.96     2875.80     47.07 o
   3   2   1       35.25       57.36      1.84 o
   4   2   1     4669.50     5049.25     71.67 o
   5   2   1      132.26      137.04      3.93 o
   6   2   1      509.53      482.38     10.94 o
   7   2   1       27.39       27.98      3.41 o
   8   2   1      105.94      102.92      7.15 o
   9   2   1        4.96        4.54      3.64 o
  10   2   1        2.42        1.79      3.60 o
  11   2   1        0.01        1.44      3.95 o
  12   2   1        5.38       -3.35      5.30 o
 -12   3   1        0.98       -0.81      5.36 o
 -11   3   1       29.61       34.04      6.04 o
 -10   3   1       30.92       25.64      4.62 o
  -9   3   1       65.39       78.96      5.53 o
  -8   3   1       18.85       24.13      8.08 o
  -7   3   1      404.80      392.30     10.26 o
  -6   3   1       73.82       67.21      3.12 o
  -5   3   1      811.87      858.10     16.21 o
  -4   3   1      763.05      954.04     18.35 o
  -3   3   1      918.55      927.76     14.29 o
  -2   3   1     2073.54     2198.62     36.66 o
  -1   3   1     2163.82     2063.18     29.41 o
   0   3   1     3673.51     4013.38     60.30 o
   1   3   1    25547.25    27002.70    432.71 o
   2   3   1       47.76       56.04      2.35 o
   3   3   1      582.75      643.02     12.14 o
   4   3   1      291.61      285.61      7.05 o
   5   3   1        1.21       -1.43      1.43 o
   6   3   1      112.59      119.65      3.89 o
   7   3   1      349.70      305.36      8.82 o
   8   3   1       20.19       10.67      3.68 o
   9   3   1        3.87        4.62      3.82 o
  10   3   1      109.57      124.07      7.01 o
  11   3   1        5.20        4.49      6.88 o
  12   3   1       25.97       27.68      7.83 o
 -12   4   1        3.70       -5.53      6.59 o
 -11   4   1       27.28       29.34      9.23 o
 -10   4   1        6.40        0.68      4.20 o
  -9   4   1        2.10        2.39      4.14 o
  -8   4   1       16.30       19.36      3.75 o
  -7   4   1        3.16        0.60      3.36 o
  -6   4   1        1.36        0.52      1.84 o
  -5   4   1      387.43      346.02      7.66 o
  -4   4   1       13.54       24.39      3.03 o
  -3   4   1     3033.56     3228.96     53.69 o
  -2   4   1      148.05      135.37      4.26 o
  -1   4   1     6382.69     6407.07    104.39 o
   0   4   1     3336.47     3686.36     57.55 o
   1   4   1      845.55      918.70     17.98 o
   2   4   1     3773.02     4033.04     66.87 o
   3   4   1      568.26      604.23     15.91 o
   4   4   1       11.83       14.43      1.91 o
   5   4   1        1.15        2.66      1.74 o
   6   4   1      243.62      233.04      6.69 o
   7   4   1       96.97       83.61      4.93 o
   8   4   1        4.40       -1.76      3.48 o
   9   4   1       86.48       76.82      6.27 o
  10   4   1        0.04        4.22      4.46 o
  11   4   1       32.23       48.45      8.27 o
  12   4   1        3.48       14.53      7.58 o
 -12   5   1        1.09       -4.56      7.24 o
 -11   5   1       17.56        8.32      7.04 o
 -10   5   1       15.55       11.43      4.79 o
  -9   5   1       67.31       78.42      6.23 o
  -8   5   1       17.96       18.34      4.21 o
  -7   5   1       64.74       64.67      4.67 o
  -6   5   1        1.65        6.94      2.80 o
  -5   5   1       52.45       46.75      3.39 o
  -4   5   1      309.40      330.86      6.85 o
  -3   5   1     1217.59     1279.66     23.13 o
  -2   5   1     3656.60     3832.77     58.61 o
  -1   5   1      344.76      322.41      7.79 o
   0   5   1      434.47      407.04     13.29 o
   1   5   1      472.34      560.59     10.67 o
   2   5   1     1741.20     1749.36     30.80 o
   3   5   1     3083.73     3210.44     54.25 o
   4   5   1      158.14      142.78      5.65 o
   5   5   1      749.93      705.45     15.06 o
   6   5   1      104.90       98.60      5.08 o
   7   5   1       88.82       72.63      4.92 o
   8   5   1       13.21       11.20      6.95 o
   9   5   1      123.99      114.44      7.67 o
  10   5   1       43.88       55.16      6.44 o
  11   5   1        0.54        0.29      6.95 o
  12   5   1        9.09        2.47      7.66 o
 -11   6   1       12.78        5.33      7.87 o
 -10   6   1       14.79       16.02      5.47 o
  -9   6   1       14.22       19.31      5.10 o
  -8   6   1      110.38      114.85      7.38 o
  -7   6   1        1.47        5.43      3.51 o
  -6   6   1      373.68      338.57     10.58 o
  -5   6   1       35.83       34.54      3.58 o
  -4   6   1       13.13       10.57      2.39 o
  -3   6   1       59.32       60.99      3.49 o
  -2   6   1       54.36       73.27      4.19 o
  -1   6   1      955.71      984.32     19.05 o
   0   6   1      474.39      553.57     10.81 o
   1   6   1      146.08      159.74      5.84 o
   2   6   1      624.23      714.42     13.57 o
   3   6   1       27.18       24.01      2.93 o
   4   6   1      359.58      330.43      9.26 o
   5   6   1       62.88       64.16      4.53 o
   6   6   1      274.93      271.46      9.51 o
   7   6   1        6.98        9.21      3.66 o
   8   6   1       69.83       82.53      6.84 o
   9   6   1       15.36       20.39      5.34 o
  10   6   1       15.56       19.24      5.82 o
  11   6   1        6.70       11.05      7.64 o
 -11   7   1        0.54        9.45     12.75 o
 -10   7   1        7.31        4.94      5.33 o
  -9   7   1        9.88        8.52      5.04 o
  -8   7   1        2.59        1.83      4.64 o
  -7   7   1       78.05       82.13      7.28 o
  -6   7   1      384.77      354.18     11.65 o
  -5   7   1      290.53      272.89     13.04 o
  -4   7   1      374.63      345.64     10.59 o
  -3   7   1        1.03        3.90      2.40 o
  -2   7   1     1855.31     1745.41     31.85 o
  -1   7   1      310.62      345.67      9.37 o
   0   7   1       20.80       20.39      2.91 o
   1   7   1       47.89       49.70      6.49 o
   2   7   1      182.31      194.67      6.62 o
   3   7   1      323.85      321.70      8.05 o
   4   7   1       65.66       89.14      4.87 o
   5   7   1        2.57        7.41      3.29 o
   6   7   1        3.45       -0.40      3.55 o
   7   7   1       16.98       14.47      4.39 o
   8   7   1       37.52       32.65      5.75 o
   9   7   1       17.66       26.83      6.00 o
  10   7   1       14.26       15.34     10.60 o
  11   7   1        4.43       -2.94      7.91 o
 -11   8   1       27.10       21.29     11.64 o
 -10   8   1        0.25       -5.09      6.04 o
  -9   8   1        5.58       -0.90      4.53 o
  -8   8   1       19.54       23.01      5.05 o
  -7   8   1       30.21       31.50      5.33 o
  -6   8   1       10.90       10.02      3.84 o
  -5   8   1       73.53       83.63      5.14 o
  -4   8   1       28.93       35.80      5.83 o
  -3   8   1       92.04       83.68      6.11 o
  -2   8   1        3.29        6.14      3.00 o
  -1   8   1      206.02      212.50      9.11 o
   0   8   1      220.83      238.53      9.92 o
   1   8   1      337.79      323.36     10.02 o
   2   8   1       98.27       93.83      5.71 o
   3   8   1     1620.69     1593.43     27.67 o
   4   8   1      107.76      111.99      5.88 o
   5   8   1        3.78        5.98      3.57 o
   6   8   1       22.01       18.86      5.64 o
   7   8   1       82.20       92.41      7.11 o
   8   8   1        4.09        2.18      5.20 o
   9   8   1       18.62       13.89      7.79 o
  10   8   1       29.43       32.47      7.62 o
  11   8   1       37.10       33.74     14.51 o
 -10   9   1        5.33       -0.47     10.51 o
  -9   9   1        0.67        1.88      6.38 o
  -8   9   1        0.02        7.17      5.95 o
  -7   9   1       93.65       78.21      7.31 o
  -6   9   1       22.66       21.50      5.03 o
  -5   9   1       36.10       28.53      4.70 o
  -4   9   1       10.38        3.85      3.77 o
  -3   9   1      318.15      306.15     10.18 o
  -2   9   1      201.61      230.15      8.87 o
  -1   9   1      110.05       98.92      6.75 o
   0   9   1       58.93       60.11      5.92 o
   1   9   1       83.85       62.71      5.90 o
   2   9   1       41.30       60.38      5.91 o
   3   9   1        4.91       -2.17      3.57 o
   4   9   1       55.04       49.24      8.88 o
   5   9   1      171.14      200.53      8.72 o
   6   9   1        0.27        9.10      4.37 o
   7   9   1      180.16      170.54     10.14 o
   8   9   1        2.57        2.67      5.11 o
   9   9   1        0.79       10.54      7.08 o
  10   9   1        0.25        0.41      7.40 o
 -10  10   1        8.97       20.09     10.63 o
  -9  10   1       24.22       29.10     10.08 o
  -8  10   1       63.08       74.82     25.11 o
  -7  10   1        3.48        3.90     13.98 o
  -6  10   1       95.40       79.41     14.26 o
  -5  10   1       28.85       26.82      6.55 o
  -4  10   1        0.04        6.24      5.42 o
  -3  10   1       89.04       92.28      8.62 o
  -2  10   1        2.50        4.81      6.10 o
  -1  10   1       85.82       77.26      6.77 o
   0  10   1      220.31      219.50     10.08 o
   1  10   1       12.17        3.37      4.22 o
   2  10   1      502.87      509.02     15.71 o
   3  10   1        7.20        0.49      7.47 o
   4  10   1        0.04       -1.76      5.53 o
   5  10   1       42.81       31.47      6.90 o
   6  10   1       15.59       11.46     10.24 o
   7  10   1        0.72       -6.90      6.90 o
   8  10   1       15.83       19.83      9.36 o
   9  10   1       21.03       22.82     10.45 o
  10  10   1        6.62       27.68     12.71 o
  -9  11   1        0.66       -3.05     13.51 o
  -8  11   1        0.10        0.88      9.30 o
  -7  11   1        0.01        2.90      7.52 o
  -6  11   1        0.40        4.18      8.79 o
  -5  11   1        8.90        3.18      7.58 o
  -4  11   1        3.20        3.70      6.07 o
  -3  11   1        5.06        1.98      5.83 o
  -2  11   1       39.15       20.35      5.37 o
  -1  11   1       44.63       40.31      7.34 o
   0  11   1       12.91       22.69      5.53 o
   1  11   1        4.27        6.02      4.75 o
   2  11   1       54.57       87.56      7.77 o
   3  11   1       54.60       66.40     14.69 o
   4  11   1       11.74        4.13      7.44 o
   5  11   1       39.55       39.56      9.69 o
   6  11   1      100.22       95.80     11.36 o
   7  11   1       91.41       86.45     26.69 o
   8  11   1        1.32       -8.83      8.83 o
   9  11   1        9.72       30.54     22.84 o
  -8  12   1        0.93       -9.54      9.54 o
  -7  12   1       29.71       42.99     11.50 o
  -6  12   1       13.25       -1.33     10.47 o
  -5  12   1        0.88       -7.73      7.73 o
  -4  12   1       32.79       21.42     14.82 o
  -3  12   1       42.95       64.18      9.40 o
  -2  12   1        6.32        3.84      5.93 o
  -1  12   1      121.29      115.85      9.01 o
   0  12   1        0.20       -4.59      4.59 o
   1  12   1       28.34       44.97      6.93 o
   2  12   1        0.68        8.58      6.44 o
   3  12   1       34.35       31.33      7.42 o
   4  12   1      117.00      114.91     11.11 o
   5  12   1        9.78        6.39      9.01 o
   6  12   1       15.91       -1.09      8.30 o
   7  12   1        0.03        0.24     13.40 o
   8  12   1       42.11       47.82     12.15 o
  -8  13   1        1.98       25.14     11.32 o
  -7  13   1       40.29       55.27     13.32 o
  -6  13   1        0.08       -0.68      9.20 o
  -5  13   1        2.62       -9.96      9.96 o
  -4  13   1       32.17       45.54      8.87 o
  -3  13   1        0.46       -4.78      6.21 o
  -2  13   1       49.14       46.28      8.65 o
  -1  13   1       13.45        6.03      7.31 o
   0  13   1       26.16       32.12      6.89 o
   1  13   1      137.58      151.89     12.67 o
   2  13   1      157.20      165.31     12.85 o
   3  13   1       51.35       47.30      8.79 o
   4  13   1       33.54       40.55      9.27 o
   5  13   1        9.89       -3.84     13.20 o
   6  13   1       10.71       25.85     13.89 o
   7  13   1        0.22        1.35     10.56 o
  -6  14   1        3.58      -10.20     10.20 o
  -5  14   1        3.22        0.15     10.02 o
  -4  14   1       28.43       25.88     12.13 o
  -3  14   1        9.64       14.75     16.72 o
  -2  14   1        0.73        0.94      7.11 o
  -1  14   1       36.87       64.08      9.99 o
   0  14   1       12.05       11.35      8.35 o
   1  14   1        0.04       -7.01      7.01 o
   2  14   1       13.63       14.96      7.90 o
   3  14   1       29.99       17.41     10.32 o
   4  14   1        2.21        0.70     13.33 o
   5  14   1        8.26        7.67     11.28 o
   6  14   1        0.08      -10.01     10.01 o
  -5  15   1        0.44      -10.60     10.60 o
  -4  15   1        8.55        6.63     10.48 o
  -3  15   1       27.49       28.34      9.76 o
  -2  15   1        8.53       19.88      9.26 o
  -1  15   1        0.23       -0.18      8.77 o
   0  15   1       37.71       40.29     15.65 o
   1  15   1        9.50       -4.61     13.60 o
   2  15   1        4.84       -2.31      8.18 o
   3  15   1        8.11       17.53      9.21 o
   4  15   1       13.72       -0.52     10.25 o
   5  15   1        7.62        9.03     11.59 o
  -3  16   1       38.60       26.55     12.99 o
  -2  16   1       10.06       -9.04      9.04 o
  -1  16   1        2.23       -3.41     10.15 o
   0  16   1        9.79       12.83     11.28 o
   1  16   1        0.19       11.89     10.45 o
   2  16   1        1.24       -9.52     10.45 o
   3  16   1        5.82       13.10      9.86 o
 -12   0   2        0.00        5.12      6.59 o
 -10   0   2        7.42        8.09      3.94 o
  -8   0   2       48.18       39.44      6.37 o
  -6   0   2     1372.43     1372.14     38.07 o
  -4   0   2     2915.87     3123.89     64.74 o
  -2   0   2     2209.10     2680.19     88.73 o
   0   0   2     6246.88       -0.46      0.46 o
   2   0   2      894.77     1080.73     21.91 o
   4   0   2      527.58      469.27     11.87 o
   6   0   2       47.85       52.27      4.12 o
   8   0   2      323.12      314.25     14.53 o
  10   0   2       15.61       31.75      8.06 o
  12   0   2        6.84        2.81      7.52 o
 -12   1   2        0.03        0.28      4.47 o
 -11   1   2        2.21        3.09      3.67 o
 -10   1   2        8.28        3.48      3.15 o
  -9   1   2       24.11       19.02      3.53 o
  -8   1   2      183.17      174.63      6.66 o
  -7   1   2      898.99      867.85     19.07 o
  -6   1   2       21.82       20.06      1.90 o
  -5   1   2       46.15       77.73      3.65 o
  -4   1   2      759.87      870.31     22.63 o
  -3   1   2     3201.02     3351.55     58.69 o
  -2   1   2      800.47      937.55     17.19 o
  -1   1   2       61.83       51.52      3.11 o
   0   1   2        1.02        5.33      0.65 o
   1   1   2     9909.72    10701.74    153.62 o
   2   1   2     7855.62     8641.41    134.89 o
   3   1   2      624.57      656.89     13.41 o
   4   1   2      302.91      278.36      6.72 o
   5   1   2     2229.36     2494.51     38.13 o
   6   1   2       63.09       75.39      3.23 o
   7   1   2        1.75        0.05      2.51 o
   8   1   2       22.77       31.97      4.10 o
   9   1   2      193.87      178.92      8.19 o
  10   1   2        0.27       -3.26      3.43 o
  11   1   2       18.83       25.28      4.81 o
  12   1   2        9.69        8.30      5.04 o
 -12   2   2       12.06       14.01      5.40 o
 -11   2   2       63.95       73.06      8.63 o
 -10   2   2       15.04       13.30      3.83 o
  -9   2   2      170.60      154.71      9.63 o
  -8   2   2      129.60      127.45      7.21 o
  -7   2   2      585.64      553.48     11.23 o
  -6   2   2      206.76      211.67      4.81 o
  -5   2   2       69.19       89.22      2.99 o
  -4   2   2      908.06      938.26     14.94 o
  -3   2   2     1376.84     1358.35     21.56 o
  -2   2   2     2158.39     2354.73     33.79 o
  -1   2   2     5588.04     6518.12     83.98 o
   0   2   2     4631.36     5045.68     76.47 o
   1   2   2    10368.38    11498.33    169.22 o
   2   2   2      432.92      538.01     13.35 o
   3   2   2     1428.03     1384.79     25.30 o
   4   2   2     2247.51     2639.86     45.23 o
   5   2   2      246.38      231.83      5.78 o
   6   2   2      105.92      107.13      5.59 o
   7   2   2      231.46      226.01      9.04 o
   8   2   2       63.43       54.89      5.31 o
   9   2   2       17.65       13.69      3.73 o
  10   2   2       33.40       28.46      4.53 o
  11   2   2        0.00        1.68      4.12 o
  12   2   2        0.57        5.26      5.76 o
 -12   3   2        1.74       -1.85      5.02 o
 -11   3   2        0.47        0.97      5.28 o
 -10   3   2        4.49        6.74      4.75 o
  -9   3   2       29.69       35.09      4.17 o
  -8   3   2      360.23      352.57     13.08 o
  -7   3   2        7.61        7.14      2.30 o
  -6   3   2        3.07        6.93      2.18 o
  -5   3   2      720.91      730.65     12.70 o
  -4   3   2     1101.99     1210.90     19.86 o
  -3   3   2     1166.14     1222.18     19.97 o
  -2   3   2       30.83       40.59      2.09 o
  -1   3   2      251.27      242.12      7.26 o
   0   3   2      268.50      260.79      5.58 o
   1   3   2    20123.54    21522.63    344.96 o
   2   3   2      398.16      415.46     11.44 o
   3   3   2       33.11       50.24      2.83 o
   4   3   2      332.01      316.64      7.63 o
   5   3   2       69.56       65.65      3.00 o
   6   3   2      275.91      247.50      6.66 o
   7   3   2       53.76       49.33      4.50 o
   8   3   2      163.66      165.95      7.89 o
   9   3   2      124.97      121.91      7.20 o
  10   3   2        3.14       -0.32      3.70 o
  11   3   2       28.12       27.69      5.27 o
  12   3   2        0.03       -3.59      6.74 o
 -12   4   2       55.02       56.80      8.92 o
 -11   4   2        8.37       -0.12      5.65 o
 -10   4   2       10.56        5.59      5.34 o
  -9   4   2       30.60       40.26      4.58 o
  -8   4   2        0.10        4.74      3.20 o
  -7   4   2       36.37       42.38      3.53 o
  -6   4   2       92.05       95.68      5.36 o
  -5   4   2       39.20       40.74      3.50 o
  -4   4   2      237.68      200.09      8.18 o
  -3   4   2      865.50      971.71     15.39 o
  -2   4   2       10.62        1.47      1.71 o
  -1   4   2     1345.03     1394.47     29.49 o
   0   4   2     1608.68     1673.19     25.31 o
   1   4   2      994.83     1079.37     19.55 o
   2   4   2      209.19      232.30     10.25 o
   3   4   2     2607.11     2849.28     47.89 o
   4   4   2      716.75      772.60     13.61 o
   5   4   2        5.37        7.29      1.97 o
   6   4   2       88.96       93.77      4.40 o
   7   4   2        6.59        8.05      2.91 o
   8   4   2       49.28       39.44      5.02 o
   9   4   2       31.14       31.40      5.19 o
  10   4   2      101.12      109.93      7.74 o
  11   4   2        6.99        2.65      5.41 o
  12   4   2        0.05       -1.33      7.00 o
 -12   5   2       28.02       27.06     12.71 o
 -11   5   2        8.95        3.71      6.63 o
 -10   5   2       33.04       23.27      6.56 o
  -9   5   2        6.14        5.60      3.94 o
  -8   5   2       54.88       60.51      5.56 o
  -7   5   2        7.51        4.40      2.93 o
  -6   5   2      401.13      388.51     10.82 o
  -5   5   2      308.78      309.11      7.33 o
  -4   5   2       97.71      105.27      5.59 o
  -3   5   2      734.53      679.51     13.57 o
  -2   5   2      390.85      361.43     12.28 o
  -1   5   2      112.77      167.19      5.75 o
   0   5   2      130.16      168.10      4.90 o
   1   5   2     1309.99     1423.37     25.63 o
   2   5   2       34.68       49.81      4.76 o
   3   5   2        4.22        9.22      2.57 o
   4   5   2       12.49        9.46      2.06 o
   5   5   2       10.34       25.55      3.99 o
   6   5   2       17.19       19.71      3.04 o
   7   5   2       57.41       54.23      4.62 o
   8   5   2       22.02       13.32      4.50 o
   9   5   2      132.23      122.39     11.59 o
  10   5   2        8.79        5.47      5.35 o
  11   5   2        4.89        6.00      5.78 o
  12   5   2        3.74        1.90     11.41 o
 -11   6   2        0.43       -2.49      7.10 o
 -10   6   2       34.60       20.13      8.85 o
  -9   6   2       21.40       18.75      4.85 o
  -8   6   2       24.34       10.41      5.21 o
  -7   6   2      106.74       98.58      5.91 o
  -6   6   2        4.58        6.48      3.29 o
  -5   6   2       44.55       47.69      3.81 o
  -4   6   2        0.81        1.78      2.19 o
  -3   6   2      211.89      256.56      8.72 o
  -2   6   2      599.08      601.70     12.89 o
  -1   6   2      886.43      876.54     17.26 o
   0   6   2      167.30      214.91      8.19 o
   1   6   2      197.75      179.96      5.37 o
   2   6   2     1804.02     1795.18     32.26 o
   3   6   2      204.11      208.50      6.88 o
   4   6   2       79.41       96.99      4.70 o
   5   6   2      353.19      337.15     10.15 o
   6   6   2        0.14        5.34      3.43 o
   7   6   2      102.51      113.00      6.54 o
   8   6   2       45.89       58.08      7.38 o
   9   6   2       17.60       21.97      5.61 o
  10   6   2        0.03        3.59      5.45 o
  11   6   2       13.94       11.68      9.77 o
 -11   7   2        1.19       -0.30      7.57 o
 -10   7   2        4.77       12.69      5.69 o
  -9   7   2        5.49        6.19      4.12 o
  -8   7   2       10.13       17.34      4.92 o
  -7   7   2       35.20       26.15      3.98 o
  -6   7   2      100.97      118.89      9.49 o
  -5   7   2      327.66      321.93     11.72 o
  -4   7   2        4.92        3.06      3.50 o
  -3   7   2      345.42      281.58      8.05 o
  -2   7   2      642.22      679.08     15.74 o
  -1   7   2     1183.14     1208.42     23.24 o
   0   7   2      165.44      179.07      6.00 o
   1   7   2       42.34       21.10      5.38 o
   2   7   2      206.83      213.16      6.46 o
   3   7   2      139.31      146.14      8.53 o
   4   7   2      405.71      397.14     11.48 o
   5   7   2       46.44       39.11      4.42 o
   6   7   2        0.65       -3.42      3.42 o
   7   7   2       33.47       22.33      4.57 o
   8   7   2        0.74       -2.57      4.49 o
   9   7   2       27.95       29.30      6.35 o
  10   7   2        2.57       -0.02      7.94 o
  11   7   2       27.48       26.62      9.30 o
 -11   8   2        7.43        9.38      8.61 o
 -10   8   2       14.90       14.11      6.38 o
  -9   8   2        0.68        4.94      5.50 o
  -8   8   2        0.11       -4.73      4.73 o
  -7   8   2        9.52       10.11      4.80 o
  -6   8   2       28.92       35.62      5.32 o
  -5   8   2       40.17       33.86      4.51 o
  -4   8   2      320.72      312.71     10.51 o
  -3   8   2       18.04       11.75      3.23 o
  -2   8   2       23.72       14.63      3.22 o
  -1   8   2      160.26      161.84      6.63 o
   0   8   2      344.04      367.85     11.39 o
   1   8   2       42.73       52.13      5.03 o
   2   8   2      536.20      533.93     12.63 o
   3   8   2      478.63      465.92     10.96 o
   4   8   2      120.58      112.29      6.88 o
   5   8   2       85.88       87.20      6.24 o
   6   8   2        0.95        4.05      4.07 o
   7   8   2        1.66        5.30      4.47 o
   8   8   2       50.53       54.95      7.85 o
   9   8   2       18.47       15.22      6.17 o
  10   8   2       73.52       89.31      9.52 o
  11   8   2        6.70       -2.45     16.74 o
 -10   9   2        3.12        3.05      7.36 o
  -9   9   2        3.09       -0.72      7.69 o
  -8   9   2       42.20       40.58      6.90 o
  -7   9   2        7.81        6.98      6.91 o
  -6   9   2       14.99       10.05      4.74 o
  -5   9   2       44.48       49.07      5.29 o
  -4   9   2        2.61        8.69      4.81 o
  -3   9   2       20.97       20.52      3.91 o
  -2   9   2       11.48       14.48      3.80 o
  -1   9   2      584.91      595.12     16.63 o
   0   9   2      313.49      324.76     15.66 o
   1   9   2        2.60        1.81      4.83 o
   2   9   2        1.47       -1.38      3.74 o
   3   9   2      202.91      207.75      8.45 o
   4   9   2      170.98      130.80      7.30 o
   5   9   2       50.55       43.88      5.98 o
   6   9   2       71.88       58.73      7.00 o
   7   9   2       59.33       54.83      8.46 o
   8   9   2       21.95       13.75     15.47 o
   9   9   2        0.74       -6.52      6.52 o
  10   9   2        0.92        4.93      7.50 o
 -10  10   2       10.83       18.00     11.22 o
  -9  10   2       89.61      100.70     13.34 o
  -8  10   2        1.00        0.60      8.26 o
  -7  10   2       78.07       77.42     10.07 o
  -6  10   2        3.53       13.10      7.13 o
  -5  10   2        4.62        0.82      6.98 o
  -4  10   2       18.99        7.70      5.64 o
  -3  10   2        5.98        5.30      5.52 o
  -2  10   2      137.58      173.72      9.06 o
  -1  10   2      107.60       88.02      7.07 o
   0  10   2       50.82       42.62      6.26 o
   1  10   2      132.26      124.95      8.02 o
   2  10   2        4.52       19.65      5.09 o
   3  10   2      569.53      565.79     20.05 o
   4  10   2      201.44      220.39     22.19 o
   5  10   2      165.00      178.85      9.73 o
   6  10   2        0.15        7.68      5.72 o
   7  10   2       38.29       46.21      9.70 o
   8  10   2       13.04       27.30     10.07 o
   9  10   2        0.21       -1.10      7.37 o
  10  10   2        4.64       11.09     11.43 o
  -9  11   2        0.04       10.64     10.42 o
  -8  11   2       10.74       -1.20      9.94 o
  -7  11   2        0.10       -2.35      7.42 o
  -6  11   2       10.15       11.92      8.57 o
  -5  11   2      148.40      171.43     13.50 o
  -4  11   2       27.36       26.73      7.05 o
  -3  11   2       32.10       46.31      7.97 o
  -2  11   2       81.87       63.26      6.82 o
  -1  11   2        1.02        8.72      4.78 o
   0  11   2       46.27       53.98      6.76 o
   1  11   2      160.48      158.68      9.51 o
   2  11   2       61.44       70.68      7.72 o
   3  11   2       33.54       29.04      7.66 o
   4  11   2       56.37       67.34      8.77 o
   5  11   2       60.58       71.11      9.01 o
   6  11   2       73.39       64.19     13.11 o
   7  11   2        0.80        8.53      9.27 o
   8  11   2        1.98       -2.11      9.09 o
   9  11   2       39.28       36.76     11.78 o
  -8  12   2       11.76       15.20     10.89 o
  -7  12   2        1.55        6.14     11.45 o
  -6  12   2       22.83       20.76      9.24 o
  -5  12   2        4.57       -0.54      8.24 o
  -4  12   2       29.72       38.48      8.38 o
  -3  12   2       79.24       82.79     13.41 o
  -2  12   2      112.61      128.96     11.15 o
  -1  12   2        0.42       -1.28      5.02 o
   0  12   2      108.79      113.50      8.93 o
   1  12   2        5.95       11.81      5.68 o
   2  12   2      100.63      108.69     10.74 o
   3  12   2      140.60      164.44     12.18 o
   4  12   2       35.07       16.64     12.37 o
   5  12   2        0.33       -2.84      8.57 o
   6  12   2        0.03      -11.34     12.92 o
   7  12   2       10.28        6.53     10.29 o
   8  12   2        0.12       -7.31      9.62 o
  -8  13   2       56.06       35.51     12.37 o
  -7  13   2        3.31        7.90     11.18 o
  -6  13   2       40.10       40.05     16.52 o
  -5  13   2       68.84       60.21     12.27 o
  -4  13   2        8.31       14.18      8.45 o
  -3  13   2        9.07       -0.58      6.93 o
  -2  13   2        0.90       11.11      6.98 o
  -1  13   2       14.80        9.78      7.19 o
   0  13   2       22.12       31.61     10.28 o
   1  13   2       26.23       31.01      7.28 o
   2  13   2       61.35       76.39     10.31 o
   3  13   2        0.11       -7.82      7.82 o
   4  13   2       83.35       68.77     10.48 o
   5  13   2        0.15       -3.95     10.75 o
   6  13   2        2.99      -10.12     11.30 o
   7  13   2        1.92        5.06     10.84 o
  -6  14   2        3.45       -3.38     11.51 o
  -5  14   2        2.64       -7.49      9.53 o
  -4  14   2       17.17       31.52     12.64 o
  -3  14   2        0.55        9.93      8.87 o
  -2  14   2       10.10        1.05      7.21 o
  -1  14   2        0.25       -6.40      6.40 o
   0  14   2       52.10       32.87      8.90 o
   1  14   2        0.12       -1.62      7.59 o
   2  14   2        5.22       -0.33      7.24 o
   3  14   2       14.08       32.79     13.23 o
   4  14   2       26.79       38.73      9.92 o
   5  14   2        0.77       -7.41      9.97 o
   6  14   2        6.11       -1.17     10.69 o
  -5  15   2        8.43      -10.38     10.50 o
  -4  15   2        0.01        5.66     10.78 o
  -3  15   2       21.97       29.89     20.31 o
  -2  15   2        2.00       -2.34      8.08 o
  -1  15   2       60.04       71.33     11.48 o
   0  15   2       67.13       73.33     13.56 o
   1  15   2       72.85       78.03     16.85 o
   2  15   2        0.00       -6.33      7.84 o
   3  15   2        1.13        6.92      9.61 o
   4  15   2        9.88        8.43     10.59 o
   5  15   2       40.20       47.09     21.52 o
  -3  16   2        2.19        3.72     12.03 o
  -2  16   2        3.45       -7.03      9.13 o
  -1  16   2        0.33       -0.63     10.74 o
   0  16   2        6.04       16.97     11.41 o
   1  16   2       12.56       23.19     11.56 o
   2  16   2        0.01       -8.35     10.54 o
   3  16   2        0.01       -8.81      8.81 o
 -11   0   3       12.96        4.14      5.58 o
  -9   0   3        9.16        1.26      4.02 o
  -7   0   3     3333.21     3269.26     87.81 o
  -5   0   3      757.48      656.85     18.59 o
  -3   0   3     1564.45     1799.35     61.37 o
  -1   0   3    22106.55    24166.49    402.28 o
   1   0   3    32364.88    34311.12    535.12 o
   3   0   3     1143.89     1215.04     25.15 o
   5   0   3       35.77       53.03      3.10 o
   7   0   3      218.11      208.84     13.31 o
   9   0   3        0.62       -1.72      4.99 o
  11   0   3        5.80       11.80      7.20 o
 -12   1   3        0.48       -4.07      4.07 o
 -11   1   3        0.27        0.99      3.39 o
 -10   1   3       20.46       19.12      3.38 o
  -9   1   3      113.26      122.38      5.69 o
  -8   1   3        0.09        2.24      2.34 o
  -7   1   3       45.37       50.58      3.10 o
  -6   1   3       33.49       30.17      1.90 o
  -5   1   3       71.84       72.94      3.90 o
  -4   1   3       58.81       81.22      3.40 o
  -3   1   3      291.51      356.80      9.05 o
  -2   1   3        9.92        2.59      2.00 o
  -1   1   3    10611.16    11729.45    137.64 o
   0   1   3    18344.96    19503.86    236.56 o
   1   1   3      273.89      345.76     13.09 o
   2   1   3      290.09      285.87      6.45 o
   3   1   3      274.70      323.54      6.57 o
   4   1   3       74.91       91.82      2.94 o
   5   1   3       12.53       29.94      2.71 o
   6   1   3       74.44       82.29      4.38 o
   7   1   3        0.02       -0.95      2.37 o
   8   1   3      351.41      357.47     11.52 o
   9   1   3       27.81       39.43      4.86 o
  10   1   3       51.82       58.60      5.54 o
  11   1   3        4.56        4.08      4.36 o
  12   1   3        9.63        5.18      6.19 o
 -12   2   3       23.16       21.01      4.97 o
 -11   2   3        2.33       -0.14      4.00 o
 -10   2   3       35.59       40.81      5.50 o
  -9   2   3        6.42        5.67      2.90 o
  -8   2   3      433.28      392.98     10.88 o
  -7   2   3       13.83       20.60      3.83 o
  -6   2   3       11.97       13.23      1.99 o
  -5   2   3      544.80      548.09     17.18 o
  -4   2   3      172.94      155.80      4.52 o
  -3   2   3     2651.94     2961.12     48.68 o
  -2   2   3       86.51      130.11      2.86 o
  -1   2   3     2408.30     2675.00     35.80 o
   0   2   3      665.71      735.60     11.64 o
   1   2   3    40406.78    42833.51    646.72 o
   2   2   3     8888.18     9358.84    138.33 o
   3   2   3        4.26       60.28      5.73 o
   4   2   3     3796.56     3922.65     59.03 o
   5   2   3       12.90        8.51      2.17 o
   6   2   3      108.34      111.03      4.29 o
   7   2   3        5.04        4.47      3.10 o
   8   2   3       70.98       76.35      7.35 o
   9   2   3       17.68       16.40      3.91 o
  10   2   3       40.72       40.16      5.05 o
  11   2   3        0.80       -0.59      4.30 o
  12   2   3       27.41       25.27      8.78 o
 -12   3   3        6.05        2.97      4.62 o
 -11   3   3        3.90        3.55      5.12 o
 -10   3   3       12.38       10.54      4.91 o
  -9   3   3       72.62       80.59      5.00 o
  -8   3   3      192.20      171.45      6.15 o
  -7   3   3       35.95       35.04      4.13 o
  -6   3   3      312.49      296.39      8.13 o
  -5   3   3       21.89       30.11      3.95 o
  -4   3   3       94.26       91.54      2.87 o
  -3   3   3     2396.44     2685.96     41.87 o
  -2   3   3      202.79      208.21      5.11 o
  -1   3   3     4493.50     4791.70     71.60 o
   0   3   3     2061.01     2171.79     34.40 o
   1   3   3     2031.77     2145.36     36.14 o
   2   3   3     1349.05     1335.00     23.28 o
   3   3   3       17.74       19.90      2.04 o
   4   3   3      160.86      190.96      5.39 o
   5   3   3       24.41       21.73      2.19 o
   6   3   3        0.91        5.34      1.99 o
   7   3   3      194.91      182.79      7.87 o
   8   3   3       19.78       19.97      5.17 o
   9   3   3        0.47        8.99      3.90 o
  10   3   3        6.15        9.82      4.39 o
  11   3   3        3.48       -2.26      5.15 o
  12   3   3        7.09        4.46      7.18 o
 -12   4   3        5.13        1.19      6.21 o
 -11   4   3        6.49        5.96      5.53 o
 -10   4   3       42.72       33.81      6.57 o
  -9   4   3       40.79       28.69      4.34 o
  -8   4   3       32.50       40.26      3.60 o
  -7   4   3       22.40       26.37      3.01 o
  -6   4   3      125.94       96.80      3.91 o
  -5   4   3      792.01      777.13     13.91 o
  -4   4   3     1487.71     1532.37     25.27 o
  -3   4   3      113.61       85.07      2.67 o
  -2   4   3      660.25      708.75     13.41 o
  -1   4   3     1669.06     1624.07     28.11 o
   0   4   3       35.30       28.70      3.66 o
   1   4   3       65.53       47.25      2.83 o
   2   4   3       72.32       94.67      4.17 o
   3   4   3     6250.29     6435.13    105.43 o
   4   4   3      860.14      838.91     18.12 o
   5   4   3      656.64      614.69     13.21 o
   6   4   3      180.09      174.50      6.11 o
   7   4   3       94.68       99.32      6.25 o
   8   4   3       17.71       19.07      4.47 o
   9   4   3      164.61      183.81      9.33 o
  10   4   3       11.73       12.07      5.10 o
  11   4   3       10.86        7.31      5.60 o
  12   4   3        5.80        5.17      7.73 o
 -12   5   3        5.51       -6.00      6.38 o
 -11   5   3        6.95        5.65      7.25 o
 -10   5   3       20.50       13.56      6.23 o
  -9   5   3        3.86        6.65      3.96 o
  -8   5   3      102.83      100.49      6.05 o
  -7   5   3        0.17       -2.03      2.54 o
  -6   5   3      146.69      139.38      6.05 o
  -5   5   3        3.34        0.74      2.66 o
  -4   5   3     1128.49     1190.51     19.06 o
  -3   5   3      114.03       93.84      4.98 o
  -2   5   3      144.15      146.79      4.83 o
  -1   5   3      252.18      331.77     10.06 o
   0   5   3       72.19      105.67      4.83 o
   1   5   3     1832.73     1671.62     41.56 o
   2   5   3       52.84       58.87      3.74 o
   3   5   3      674.07      756.79     15.26 o
   4   5   3      404.65      386.98      9.27 o
   5   5   3      302.72      335.02      8.33 o
   6   5   3        8.11        7.68      2.88 o
   7   5   3      104.81      102.23      6.83 o
   8   5   3      297.21      285.24     11.53 o
   9   5   3        1.05        0.43      4.39 o
  10   5   3        8.18        7.38      5.37 o
  11   5   3       86.67      107.95      9.03 o
  12   5   3        0.87        9.72      8.54 o
 -11   6   3        0.52       -6.68      6.91 o
 -10   6   3      121.54      131.31     10.79 o
  -9   6   3        5.01        3.14      6.81 o
  -8   6   3       36.83       31.15      4.09 o
  -7   6   3       18.94        8.98      3.09 o
  -6   6   3      154.61      136.06      5.69 o
  -5   6   3      192.58      188.61      5.90 o
  -4   6   3       89.15       89.62      8.14 o
  -3   6   3      110.45      112.60      4.62 o
  -2   6   3       14.46       17.56      2.96 o
  -1   6   3      136.69      170.40      9.82 o
   0   6   3     2041.38     2038.70     36.11 o
   1   6   3      328.71      351.61      8.52 o
   2   6   3     2458.93     2358.77     41.32 o
   3   6   3      401.68      406.63      9.97 o
   4   6   3       41.27       36.33      3.46 o
   5   6   3      118.55      114.46      6.13 o
   6   6   3       79.27       97.43      5.38 o
   7   6   3      192.32      180.30      9.16 o
   8   6   3        1.00       -4.16      4.16 o
   9   6   3        1.49        3.04      4.91 o
  10   6   3        6.86        8.45      5.78 o
  11   6   3        1.38        2.65      6.29 o
 -11   7   3       27.64       36.08     11.21 o
 -10   7   3       16.01       14.35      7.26 o
  -9   7   3        0.68       -1.46      4.47 o
  -8   7   3       71.43       69.32      6.73 o
  -7   7   3       13.38       17.15      3.83 o
  -6   7   3      913.13      868.16     27.26 o
  -5   7   3      186.39      175.15      7.06 o
  -4   7   3      979.91      930.22     19.78 o
  -3   7   3      157.96      152.63      6.28 o
  -2   7   3     2023.04     1953.90     35.24 o
  -1   7   3       15.86       17.56      3.80 o
   0   7   3      741.70      771.60     16.25 o
   1   7   3       66.84       69.25      4.69 o
   2   7   3      744.12      712.79     15.45 o
   3   7   3      418.79      382.92     12.09 o
   4   7   3       12.92       15.32      3.84 o
   5   7   3       19.52       23.72      4.03 o
   6   7   3        0.20        1.19      6.74 o
   7   7   3       34.44       34.55      6.99 o
   8   7   3       65.43       65.23      7.22 o
   9   7   3        0.63        6.01      5.53 o
  10   7   3       26.78       18.37      6.49 o
  11   7   3        8.02        7.00      7.07 o
 -11   8   3        4.62        5.75      8.87 o
 -10   8   3        1.46        4.08      7.81 o
  -9   8   3       18.87       12.69      5.74 o
  -8   8   3       40.01       40.05      6.19 o
  -7   8   3       45.01       43.86      5.63 o
  -6   8   3       13.74        1.82      4.13 o
  -5   8   3       42.56       31.10      4.38 o
  -4   8   3       30.29       29.88      4.47 o
  -3   8   3       26.57       29.02      3.75 o
  -2   8   3       45.97       59.12      4.52 o
  -1   8   3      647.52      646.77     14.74 o
   0   8   3        4.45        1.27      2.67 o
   1   8   3       96.16       92.77      6.38 o
   2   8   3      124.13      124.35      5.57 o
   3   8   3        0.04       -2.80      2.80 o
   4   8   3        5.48        8.50      4.11 o
   5   8   3      128.59      120.11      7.12 o
   6   8   3       26.12       26.70      7.13 o
   7   8   3      256.27      256.97     12.04 o
   8   8   3        1.33       -1.48      4.93 o
   9   8   3       48.56       52.91      7.73 o
  10   8   3       28.65       54.66     11.34 o
  11   8   3        8.81       22.95     11.03 o
 -10   9   3       34.06       36.55      8.71 o
  -9   9   3       58.08       49.88      7.73 o
  -8   9   3        0.69        9.39      5.81 o
  -7   9   3       12.98       14.92      5.37 o
  -6   9   3       75.82       74.62      6.89 o
  -5   9   3      119.63      122.80      6.96 o
  -4   9   3       86.55       92.61      6.64 o
  -3   9   3       39.40       41.17      4.56 o
  -2   9   3       52.46       59.73      6.42 o
  -1   9   3        1.09        0.87      3.69 o
   0   9   3       28.93       33.01      6.84 o
   1   9   3      256.74      248.72     10.22 o
   2   9   3      114.81      110.79      7.15 o
   3   9   3      120.32      133.35      7.11 o
   4   9   3      252.83      270.55     10.87 o
   5   9   3       28.51       43.32      6.78 o
   6   9   3       40.04       35.98      8.51 o
   7   9   3        0.01        2.03      9.73 o
   8   9   3       29.78       28.09      9.99 o
   9   9   3        0.05        0.60      9.30 o
  10   9   3        0.05        3.09      9.86 o
 -10  10   3       11.80       11.33     10.56 o
  -9  10   3       16.35       30.37     10.42 o
  -8  10   3       15.44       -1.26      8.80 o
  -7  10   3       13.20       19.13      7.32 o
  -6  10   3       19.91       17.39      7.26 o
  -5  10   3       60.53       48.78      8.45 o
  -4  10   3        8.72        3.46      5.52 o
  -3  10   3      110.12      110.56     10.67 o
  -2  10   3       84.45       73.15      7.31 o
  -1  10   3       57.72       66.69      8.16 o
   0  10   3      151.49      182.50      9.36 o
   1  10   3        0.41       -2.30      4.20 o
   2  10   3      422.78      377.36     13.99 o
   3  10   3      287.34      298.85     11.92 o
   4  10   3       38.78       35.08      6.14 o
   5  10   3       31.46       24.05      5.87 o
   6  10   3       54.23       55.34     10.75 o
   7  10   3       14.86       19.63      7.01 o
   8  10   3       26.50       22.88      7.91 o
   9  10   3       13.36       13.15      7.97 o
  10  10   3        4.33       -8.14     13.77 o
  -9  11   3        1.96        8.21     10.10 o
  -8  11   3        0.11      -10.71     10.71 o
  -7  11   3        2.00        6.17      9.67 o
  -6  11   3      109.84      107.04     11.73 o
  -5  11   3        5.22       13.10      7.68 o
  -4  11   3        5.35       17.70      6.50 o
  -3  11   3        7.64        5.46      6.15 o
  -2  11   3      106.31      108.35      9.53 o
  -1  11   3       43.55       42.00      6.13 o
   0  11   3        8.72        8.91      4.98 o
   1  11   3        9.71       13.37      5.29 o
   2  11   3      151.90      147.32      9.32 o
   3  11   3      375.80      391.77     16.97 o
   4  11   3        1.05        3.60      6.27 o
   5  11   3        9.22       23.40      7.41 o
   6  11   3       11.83       14.25      9.50 o
   7  11   3       20.13       23.12     10.39 o
   8  11   3        2.65       -5.79      9.62 o
   9  11   3        0.10        8.11     10.84 o
  -8  12   3        2.53        4.27     12.29 o
  -7  12   3       33.18       37.37     10.35 o
  -6  12   3        1.12        1.34      8.31 o
  -5  12   3       26.30       23.98      8.90 o
  -4  12   3        1.32       -5.03      6.18 o
  -3  12   3        0.02       -5.37      6.45 o
  -2  12   3       11.80        6.46      6.27 o
  -1  12   3       15.82       21.92      6.02 o
   0  12   3        0.29        6.77      5.25 o
   1  12   3       36.93       33.72      7.47 o
   2  12   3      354.13      348.66     16.91 o
   3  12   3        0.07       13.93      6.75 o
   4  12   3       33.02       29.47      8.07 o
   5  12   3        1.65       -8.46      8.46 o
   6  12   3        0.81        3.19      9.24 o
   7  12   3       27.66       20.36     11.04 o
   8  12   3       15.80       26.62     12.15 o
  -7  13   3       10.62       -3.07     10.63 o
  -6  13   3       28.69       32.17     10.76 o
  -5  13   3        0.67        1.64      9.13 o
  -4  13   3        0.06       -8.49      8.49 o
  -3  13   3        2.51       -4.33      6.65 o
  -2  13   3      112.50      107.13     11.14 o
  -1  13   3        6.54       -3.54      6.54 o
   0  13   3       32.92       30.91      7.09 o
   1  13   3      200.93      240.83     12.68 o
   2  13   3        2.17       -6.49      6.49 o
   3  13   3       13.59        3.88      7.17 o
   4  13   3        6.30       11.73     10.02 o
   5  13   3        2.66       -1.18      9.17 o
   6  13   3       31.98       35.71     10.86 o
   7  13   3        3.39       12.48     11.33 o
  -6  14   3        0.67        5.98     10.58 o
  -5  14   3        9.26       -5.70      9.86 o
  -4  14   3       13.22       -7.56      9.23 o
  -3  14   3        0.56        5.47      7.67 o
  -2  14   3       15.45       25.26      8.60 o
  -1  14   3        2.02       -1.70      7.27 o
   0  14   3       92.43       97.12     11.26 o
   1  14   3       39.61       28.73      8.70 o
   2  14   3       25.82       30.71      9.13 o
   3  14   3       37.82       40.52      9.44 o
   4  14   3       23.11       12.10      8.60 o
   5  14   3        0.72        2.00     10.51 o
   6  14   3        2.43       -2.88     10.99 o
  -5  15   3        6.41       -0.96     10.97 o
  -4  15   3        3.44        9.67     10.98 o
  -3  15   3        0.00       -2.31      8.52 o
  -2  15   3        4.91        3.10      8.40 o
  -1  15   3       79.86       94.98     12.31 o
   0  15   3      134.20      145.95     17.12 o
   1  15   3        3.89       19.85     11.04 o
   2  15   3        1.58       -4.58     11.51 o
   3  15   3       16.49       18.29      9.35 o
   4  15   3       13.02        8.38     11.65 o
   5  15   3       21.40       24.66     13.80 o
  -3  16   3       17.87       30.55     13.39 o
  -2  16   3       16.98       22.08     10.33 o
  -1  16   3        2.34        3.56     11.20 o
   0  16   3        3.75        1.65     10.57 o
   1  16   3        6.10       -9.43      9.43 o
   2  16   3        2.10        2.09     10.44 o
   3  16   3        0.38       -0.70      9.77 o
 -12   0   4       17.83        4.73      6.20 o
 -10   0   4       61.49       82.48      8.35 o
  -8   0   4      761.85      699.03     23.68 o
  -6   0   4     1392.18     1308.42     35.92 o
  -4   0   4      293.16      319.87     20.88 o
  -2   0   4      170.58      175.01      4.21 o
   0   0   4     1503.13     1582.53     25.62 o
   2   0   4     1176.21     1184.59     23.28 o
   4   0   4        9.62       17.25      2.66 o
   6   0   4     1137.30     1073.31     35.75 o
   8   0   4      124.39      112.86      9.09 o
  10   0   4      128.49      139.29     11.76 o
  12   0   4        8.43        6.18      6.73 o
 -12   1   4        0.31        2.03      4.07 o
 -11   1   4        1.36        2.91      3.65 o
 -10   1   4        6.40        6.19      3.33 o
  -9   1   4        0.85        0.11      2.48 o
  -8   1   4       55.46       59.15      4.58 o
  -7   1   4      129.66      133.49      5.47 o
  -6   1   4       35.34       41.79      3.08 o
  -5   1   4      111.27      123.32      5.72 o
  -4   1   4      224.57      217.64      6.11 o
  -3   1   4     1819.38     1958.24     41.16 o
  -2   1   4      304.78      289.99      5.90 o
  -1   1   4     4110.48     4560.24     59.12 o
   0   1   4     4661.43     4966.75     61.97 o
   1   1   4       26.27       54.19      1.84 o
   2   1   4      449.23      528.57      8.84 o
   3   1   4       22.60       16.55      1.99 o
   4   1   4        3.58        3.68      1.34 o
   5   1   4      990.48     1012.51     20.33 o
   6   1   4      148.71      154.83      5.86 o
   7   1   4      100.86       93.09      5.59 o
   8   1   4       19.25       22.30      4.15 o
   9   1   4        4.57        5.83      3.87 o
  10   1   4       19.09       14.15      4.78 o
  11   1   4        5.47        6.12      4.49 o
  12   1   4       13.55       11.02      6.26 o
 -12   2   4       30.59       33.05      8.70 o
 -11   2   4       30.61       28.91      4.61 o
 -10   2   4        9.29        5.80      3.99 o
  -9   2   4       73.07       69.86      6.90 o
  -8   2   4       69.10       51.49      8.71 o
  -7   2   4      632.50      595.92     18.76 o
  -6   2   4      206.59      211.28      7.30 o
  -5   2   4      301.51      293.43      8.64 o
  -4   2   4      644.15      649.38     13.29 o
  -3   2   4       46.83       34.25      2.67 o
  -2   2   4        7.72        8.06      0.85 o
  -1   2   4     1269.47     1262.83     18.77 o
   0   2   4      558.96      552.74      8.83 o
   1   2   4    11124.25    11672.60    176.74 o
   2   2   4      632.74      663.66     15.87 o
   3   2   4     2876.11     2900.04     51.41 o
   4   2   4      414.79      435.74     14.22 o
   5   2   4      518.21      472.15      9.46 o
   6   2   4      252.06      257.70      8.30 o
   7   2   4      317.36      292.15     10.07 o
   8   2   4        5.68        5.56      3.40 o
   9   2   4       24.19       19.77      4.25 o
  10   2   4        1.35       -2.63      3.91 o
  11   2   4       19.28       25.76      6.07 o
  12   2   4        0.79       -5.86      6.89 o
 -12   3   4       25.26       28.17      9.16 o
 -11   3   4        0.04        3.75      7.47 o
 -10   3   4       35.14       36.12      6.94 o
  -9   3   4       99.32      105.51      9.32 o
  -8   3   4        4.13        7.26      2.39 o
  -7   3   4       44.88       34.08      2.29 o
  -6   3   4      775.63      753.41     14.38 o
  -5   3   4      617.41      610.42      9.97 o
  -4   3   4      282.41      298.76      6.60 o
  -3   3   4      366.99      417.23      7.89 o
  -2   3   4     1319.69     1338.33     21.73 o
  -1   3   4        0.04        3.34      1.44 o
   0   3   4     3017.79     3333.27     49.14 o
   1   3   4      225.63      251.36      5.81 o
   2   3   4     1151.96     1230.52     21.84 o
   3   3   4        0.17        1.50      2.29 o
   4   3   4      501.44      515.23     13.49 o
   5   3   4      141.02      149.72      4.39 o
   6   3   4      250.91      225.14      7.41 o
   7   3   4        0.20        4.38      3.33 o
   8   3   4       69.21       53.71      5.47 o
   9   3   4       70.96       66.21      5.86 o
  10   3   4        1.90        0.88      4.34 o
  11   3   4        4.27        6.47      5.49 o
  12   3   4        1.88        7.15      7.16 o
 -12   4   4        4.33       10.00      9.95 o
 -11   4   4        8.90       10.00      5.60 o
 -10   4   4       10.93        6.26      4.86 o
  -9   4   4      170.38      164.90      7.05 o
  -8   4   4       20.78       23.33      3.19 o
  -7   4   4      132.68      123.70      5.17 o
  -6   4   4      430.58      422.91      9.43 o
  -5   4   4      369.67      355.73     15.46 o
  -4   4   4      127.23      116.93      5.87 o
  -3   4   4      766.55      833.12     13.39 o
  -2   4   4       22.15       45.44      2.83 o
  -1   4   4       94.76       92.58      3.30 o
   0   4   4       16.19       16.97      1.97 o
   1   4   4      153.66      163.31      4.97 o
   2   4   4      231.98      166.95      8.38 o
   3   4   4      145.83      194.56      7.63 o
   4   4   4      416.38      424.91      9.68 o
   5   4   4        2.67        2.98      1.80 o
   6   4   4     1244.97     1157.32     22.52 o
   7   4   4       25.25       15.61      5.25 o
   8   4   4       69.24       76.79      6.37 o
   9   4   4        2.23        4.07      4.73 o
  10   4   4       48.89       61.44      6.96 o
  11   4   4        5.55        5.57      7.89 o
  12   4   4        0.45        1.42      7.74 o
 -12   5   4        0.08       -1.15     10.01 o
 -11   5   4        1.23       -5.67      5.67 o
 -10   5   4       11.46        6.32      5.56 o
  -9   5   4      137.11      133.13      5.79 o
  -8   5   4        0.05        0.63      3.09 o
  -7   5   4       34.77       28.96      3.53 o
  -6   5   4       69.07       64.25      3.83 o
  -5   5   4      182.62      183.53      4.97 o
  -4   5   4      249.38      212.84      7.84 o
  -3   5   4     1021.40     1052.25     20.47 o
  -2   5   4       25.44       45.84      3.02 o
  -1   5   4      128.16      140.66      4.85 o
   0   5   4     2089.07     2021.58     32.32 o
   1   5   4       14.74       13.42      2.36 o
   2   5   4     7058.24     7000.63    115.01 o
   3   5   4      993.03     1124.10     21.32 o
   4   5   4      199.82      192.23      6.18 o
   5   5   4      111.07      100.41      4.68 o
   6   5   4       88.59       88.83      4.92 o
   7   5   4        7.54        1.39      3.74 o
   8   5   4        0.08        1.61      4.27 o
   9   5   4       60.88       57.13      6.67 o
  10   5   4       25.72       31.74      6.43 o
  11   5   4        0.05        5.56      6.38 o
  12   5   4        9.48       12.95      8.87 o
 -11   6   4       10.07        8.91      8.76 o
 -10   6   4        0.71        0.71      7.27 o
  -9   6   4       53.92       56.73      6.95 o
  -8   6   4       84.19       92.09     10.49 o
  -7   6   4        9.09       13.25      3.66 o
  -6   6   4        0.03       -2.78      2.88 o
  -5   6   4        0.01       -2.30      2.30 o
  -4   6   4       50.70       43.74      3.69 o
  -3   6   4      147.02      139.37      4.91 o
  -2   6   4      136.65      150.56      5.55 o
  -1   6   4     1178.60     1222.04     22.91 o
   0   6   4      159.70      186.52      5.88 o
   1   6   4      315.43      321.62      9.08 o
   2   6   4      660.55      617.30     17.59 o
   3   6   4      302.20      329.53      8.91 o
   4   6   4      793.73      787.77     16.41 o
   5   6   4       50.21       58.55      4.81 o
   6   6   4        2.20       -2.96      2.96 o
   7   6   4       33.05       26.65      4.95 o
   8   6   4        0.82        2.47      4.60 o
   9   6   4       13.90       10.53      5.45 o
  10   6   4        0.78        6.54      6.17 o
  11   6   4       14.45       25.29      7.34 o
 -11   7   4        0.90        7.31      8.61 o
 -10   7   4        5.98        6.35      7.91 o
  -9   7   4       30.60       24.24      5.35 o
  -8   7   4        0.01        4.79      3.96 o
  -7   7   4      108.27      111.98      6.79 o
  -6   7   4       73.11       63.82     10.78 o
  -5   7   4       34.38       32.80      4.14 o
  -4   7   4       10.10       12.72      3.74 o
  -3   7   4        6.21        9.36      2.70 o
  -2   7   4      233.74      265.04     11.64 o
  -1   7   4      292.06      305.45      8.52 o
   0   7   4       51.27       42.19      5.14 o
   1   7   4       27.70       36.29      3.57 o
   2   7   4      658.09      615.12     13.90 o
   3   7   4     1107.95     1099.89     21.88 o
   4   7   4      542.44      541.92     12.98 o
   5   7   4        0.07        3.11      3.38 o
   6   7   4       20.73       17.02      5.06 o
   7   7   4      166.26      162.86     11.68 o
   8   7   4        1.78        3.09      5.05 o
   9   7   4       28.66       48.75      7.31 o
  10   7   4       33.12       39.91      7.63 o
  11   7   4       47.95       26.76      9.31 o
 -11   8   4        7.24       21.89      8.78 o
 -10   8   4       13.61       17.46      8.12 o
  -9   8   4       15.11       22.70      7.04 o
  -8   8   4       69.05       85.03      7.53 o
  -7   8   4        7.39       15.95      4.80 o
  -6   8   4       25.69       28.32      4.88 o
  -5   8   4       45.63       39.42      4.99 o
  -4   8   4      396.67      397.96     11.45 o
  -3   8   4       67.53       68.16      4.66 o
  -2   8   4      335.66      328.47      9.41 o
  -1   8   4      203.58      224.66      7.75 o
   0   8   4       32.49       37.57      5.41 o
   1   8   4        2.55        4.88      2.47 o
   2   8   4      257.75      234.48      7.29 o
   3   8   4      206.52      164.42      7.18 o
   4   8   4     1553.15     1517.67     29.44 o
   5   8   4       56.09       59.88      5.69 o
   6   8   4       54.84       70.11      7.14 o
   7   8   4       16.02       17.69      5.86 o
   8   8   4        2.45        0.51      5.47 o
   9   8   4        0.32        7.82      8.59 o
  10   8   4       27.39       32.66     10.41 o
  11   8   4       11.65       17.33     11.01 o
 -10   9   4        5.81        5.77      9.48 o
  -9   9   4       10.77       15.98      6.60 o
  -8   9   4        8.88        8.98      9.02 o
  -7   9   4       36.13       34.09      5.93 o
  -6   9   4        2.75       -2.26      4.34 o
  -5   9   4        0.02       -3.41      3.41 o
  -4   9   4       33.15       33.31      4.68 o
  -3   9   4        0.27       -1.64      3.65 o
  -2   9   4       31.48       23.20      4.34 o
  -1   9   4       61.22       70.36      8.03 o
   0   9   4      993.77      908.28     22.71 o
   1   9   4        0.25       -0.94      3.76 o
   2   9   4       23.50       17.57      4.04 o
   3   9   4        0.38        6.85      3.98 o
   4   9   4       88.62      101.20      9.03 o
   5   9   4       11.96       24.96      6.16 o
   6   9   4        0.83        4.95      7.10 o
   7   9   4      134.27      122.82     12.44 o
   8   9   4       59.32       57.69     10.64 o
   9   9   4        2.70       -4.08     10.86 o
  10   9   4        8.25       10.49     10.22 o
 -10  10   4        0.13        0.00     10.33 o
  -9  10   4       15.11       17.22      8.03 o
  -8  10   4        0.42       -5.96      5.96 o
  -7  10   4        1.67        8.81      6.33 o
  -6  10   4        3.27        6.68      7.03 o
  -5  10   4       97.49       91.73     10.25 o
  -4  10   4        6.38        1.58      5.24 o
  -3  10   4       34.73       47.22      8.99 o
  -2  10   4        3.17        2.16      4.68 o
  -1  10   4      350.36      378.14     13.22 o
   0  10   4      111.18       95.07      7.40 o
   1  10   4      123.35      119.26     10.31 o
   2  10   4      237.63      250.26     11.09 o
   3  10   4       38.97       52.94      5.79 o
   4  10   4       31.34       24.03      6.50 o
   5  10   4       86.69      101.52     11.86 o
   6  10   4       22.82       20.72      6.97 o
   7  10   4       40.49       27.04      7.60 o
   8  10   4        2.88        3.74      7.69 o
   9  10   4       10.29        9.37      8.26 o
  10  10   4        1.75       -1.11      7.77 o
  -9  11   4        7.64        9.21     10.24 o
  -8  11   4       40.00       48.54     16.27 o
  -7  11   4       29.89       39.76      9.38 o
  -6  11   4       28.30       30.06     16.96 o
  -5  11   4       93.68       80.90     12.99 o
  -4  11   4        5.73        6.03      5.81 o
  -3  11   4        1.17        7.18      6.09 o
  -2  11   4       27.39       31.13      6.86 o
  -1  11   4       17.29        8.86      5.26 o
   0  11   4      212.30      201.41     10.49 o
   1  11   4       24.01       23.53      5.69 o
   2  11   4      243.11      250.70     16.81 o
   3  11   4       13.14       24.61      6.79 o
   4  11   4       19.23       13.63      7.05 o
   5  11   4      273.01      261.77     14.16 o
   6  11   4        2.20       -6.54      6.54 o
   7  11   4        0.11        0.84      7.07 o
   8  11   4       66.70       76.69     10.64 o
   9  11   4        3.98        4.25      8.59 o
  -8  12   4       32.71       28.67     11.75 o
  -7  12   4       29.27       24.08      9.82 o
  -6  12   4       21.58       17.24     11.80 o
  -5  12   4       25.70       16.12      8.49 o
  -4  12   4       21.76       34.72     10.54 o
  -3  12   4       24.55       37.68     11.61 o
  -2  12   4       43.61       56.02     11.41 o
  -1  12   4       27.06       22.23      6.04 o
   0  12   4        9.57       18.56      8.24 o
   1  12   4      247.70      237.85     12.16 o
   2  12   4       59.33       61.66      9.95 o
   3  12   4       15.16       14.02      7.56 o
   4  12   4        1.30        8.79      6.98 o
   5  12   4        3.51        1.41      8.65 o
   6  12   4       97.90      125.58     14.87 o
   7  12   4        1.82       -5.12      9.70 o
   8  12   4        4.16       15.47     10.96 o
  -7  13   4        3.95       -0.01      9.83 o
  -6  13   4        4.28        4.44      9.45 o
  -5  13   4       54.09       69.98     15.97 o
  -4  13   4       36.63       24.84      9.93 o
  -3  13   4       22.37       22.45      7.99 o
  -2  13   4       17.29       20.28      7.87 o
  -1  13   4        8.60        7.36      6.58 o
   0  13   4      124.01      140.52     10.45 o
   1  13   4        1.76       -4.79      6.94 o
   2  13   4       13.20       14.34      7.58 o
   3  13   4       48.30       41.78     11.34 o
   4  13   4        8.28        9.03     15.16 o
   5  13   4       10.04       17.84     11.00 o
   6  13   4        6.75       -0.15     12.49 o
   7  13   4        4.93        6.35     11.28 o
  -6  14   4       16.29        5.79     10.73 o
  -5  14   4        2.59       11.22     14.53 o
  -4  14   4        1.61       -2.22      9.15 o
  -3  14   4       35.02       42.11     10.29 o
  -2  14   4       37.16       51.71      9.73 o
  -1  14   4        1.34       -0.64      7.19 o
   0  14   4       13.51       10.69     14.42 o
   1  14   4       61.79       67.16     10.34 o
   2  14   4        0.29        3.47      7.63 o
   3  14   4       19.98       21.24      8.50 o
   4  14   4       11.45       14.31      8.91 o
   5  14   4        0.33       -7.34     10.25 o
   6  14   4        2.58       -0.98     10.27 o
  -5  15   4       13.55       18.49     11.65 o
  -4  15   4        0.57        3.20     13.06 o
  -3  15   4       52.03       56.57     14.42 o
  -2  15   4        3.23        6.73      8.88 o
  -1  15   4       17.49       13.36      9.15 o
   0  15   4        3.58        2.37     17.05 o
   1  15   4        1.45        0.11      9.74 o
   2  15   4        1.88       -4.85     13.89 o
   3  15   4        5.65        0.32      8.93 o
   4  15   4        1.33      -10.22     10.22 o
   5  15   4       74.30       95.72     16.74 o
  -3  16   4       10.07        7.21     11.17 o
  -2  16   4        8.13        0.94      9.28 o
  -1  16   4        0.12        0.26     10.94 o
   0  16   4        0.02        6.65     11.60 o
   1  16   4        1.70       -8.79      9.99 o
   2  16   4        0.68        9.57     11.04 o
   3  16   4        0.03        4.94      9.79 o
 -11   0   5       39.02       38.34      6.57 o
  -9   0   5       21.25       20.57      4.40 o
  -7   0   5     2646.51     2571.62     59.95 o
  -5   0   5      436.19      382.57     10.38 o
  -3   0   5      104.40      115.98      3.47 o
  -1   0   5       40.07       27.02      2.57 o
   1   0   5       52.00       33.10      2.31 o
   3   0   5      325.16      295.38      9.41 o
   5   0   5     5800.25     6036.42    177.58 o
   7   0   5      191.72      185.80     11.32 o
   9   0   5       41.52       33.75      7.30 o
  11   0   5        2.57        1.02      6.85 o
 -12   1   5        1.18        4.24      4.59 o
 -11   1   5        9.34        8.80      3.70 o
 -10   1   5       13.35       12.22      3.30 o
  -9   1   5        1.59        5.47      2.61 o
  -8   1   5        3.99        5.76      4.79 o
  -7   1   5        0.91       -2.09      3.51 o
  -6   1   5      203.67      197.26      6.34 o
  -5   1   5      208.50      219.32      6.54 o
  -4   1   5      401.16      496.68     11.85 o
  -3   1   5      787.11      913.52     20.19 o
  -2   1   5     3661.32     3904.09     53.96 o
  -1   1   5       97.90      121.63      3.92 o
   0   1   5     1701.17     1865.72     26.65 o
   1   1   5     1022.39     1121.24     16.59 o
   2   1   5       16.08       31.38      1.79 o
   3   1   5     1219.18     1248.34     20.56 o
   4   1   5      999.62      995.43     18.15 o
   5   1   5       16.92       19.21      2.68 o
   6   1   5       48.99       55.26      3.64 o
   7   1   5       32.39       28.44      4.18 o
   8   1   5       62.83       56.32      5.28 o
   9   1   5       40.78       41.16      5.76 o
  10   1   5        8.40       15.92      4.85 o
  11   1   5       23.14       30.53      6.91 o
  12   1   5        0.07       -0.61      5.93 o
 -12   2   5       24.19       31.81      8.47 o
 -11   2   5       23.09       24.84      7.69 o
 -10   2   5        4.49       -1.34      6.99 o
  -9   2   5       80.70       70.28      8.15 o
  -8   2   5       30.09       30.76      5.17 o
  -7   2   5        5.77        0.02      3.40 o
  -6   2   5      323.86      301.60      9.18 o
  -5   2   5      382.23      388.56     10.55 o
  -4   2   5      753.74      702.17     14.25 o
  -3   2   5     1078.40     1141.97     17.45 o
  -2   2   5      769.09      749.01     10.35 o
  -1   2   5      143.51      160.00      3.42 o
   0   2   5       47.73       34.00      2.07 o
   1   2   5     4023.21     4257.77     66.60 o
   2   2   5       42.58      112.17      4.06 o
   3   2   5      886.20     1030.38     19.99 o
   4   2   5      255.00      252.19      8.05 o
   5   2   5        4.38       10.80      2.50 o
   6   2   5      402.96      396.13     11.37 o
   7   2   5       21.82       27.61      4.04 o
   8   2   5        0.18        1.00      3.29 o
   9   2   5       12.00       18.73      4.31 o
  10   2   5       32.32       28.07      5.17 o
  11   2   5        3.81        5.33      5.49 o
  12   2   5       20.25       27.83      7.02 o
 -12   3   5        0.98       12.20     13.13 o
 -11   3   5       44.52       30.85      8.69 o
 -10   3   5       12.23       12.59      6.99 o
  -9   3   5        2.83        1.92      5.81 o
  -8   3   5        0.06        5.76      4.75 o
  -7   3   5       12.40       10.33      4.17 o
  -6   3   5      933.01      859.12     25.46 o
  -5   3   5        0.03        1.04      1.17 o
  -4   3   5       11.71       27.79      3.19 o
  -3   3   5     1286.83     1326.02     21.63 o
  -2   3   5       22.11       17.10      2.42 o
  -1   3   5      727.63      680.10     12.05 o
   0   3   5      189.29      240.34      8.39 o
   1   3   5     7211.00     7470.29    114.14 o
   2   3   5       60.30       77.70      3.44 o
   3   3   5      679.87      689.73     13.60 o
   4   3   5      881.74      941.20     17.83 o
   5   3   5      180.46      174.01      5.96 o
   6   3   5       33.72       41.16      3.90 o
   7   3   5       25.38       12.50      4.03 o
   8   3   5       94.66       93.32      6.12 o
   9   3   5       48.31       54.39      7.76 o
  10   3   5        0.11        3.04      4.86 o
  11   3   5        6.57        6.74      6.22 o
  12   3   5        2.28        5.95      6.58 o
 -12   4   5        0.08       -0.85      9.16 o
 -11   4   5       75.14      108.46     12.73 o
 -10   4   5       11.15       14.01      4.93 o
  -9   4   5       20.15       20.99      4.94 o
  -8   4   5       14.76       26.97      5.04 o
  -7   4   5       42.16       41.11      3.31 o
  -6   4   5       17.17       18.78      2.03 o
  -5   4   5      607.59      574.64     14.90 o
  -4   4   5       75.67       74.59      3.10 o
  -3   4   5      109.64       90.60      4.37 o
  -2   4   5      124.94      132.48      4.12 o
  -1   4   5      745.25      769.25     13.44 o
   0   4   5      225.31      244.49      6.30 o
   1   4   5     1391.02     1482.92     24.86 o
   2   4   5     1937.00     2065.52     35.84 o
   3   4   5     1748.90     1759.98     31.01 o
   4   4   5        4.29       10.36      3.37 o
   5   4   5        3.80        1.89      1.97 o
   6   4   5       34.67       42.20      3.66 o
   7   4   5        0.10        1.14      3.59 o
   8   4   5       53.02       51.76      6.01 o
   9   4   5      274.70      289.05     19.70 o
  10   4   5       11.71       18.86      6.00 o
  11   4   5        4.84        3.85      5.87 o
  12   4   5        1.12        3.41      7.84 o
 -12   5   5        0.96        1.23      9.93 o
 -11   5   5       17.01       21.31      7.97 o
 -10   5   5       28.72       31.52      6.25 o
  -9   5   5        0.01       -0.92      3.57 o
  -8   5   5       51.96       62.91      5.77 o
  -7   5   5        0.13        0.92      2.63 o
  -6   5   5      301.57      259.35     11.80 o
  -5   5   5      641.36      658.37     12.68 o
  -4   5   5      178.79      184.16      5.94 o
  -3   5   5      237.32      188.21      7.66 o
  -2   5   5      398.32      417.15      8.90 o
  -1   5   5      677.61      635.41     11.90 o
   0   5   5     2664.57     2880.28     52.30 o
   1   5   5        7.50        4.40      1.90 o
   2   5   5     3277.11     3381.23     57.31 o
   3   5   5     1533.38     1608.20     29.26 o
   4   5   5      856.00      813.98     16.52 o
   5   5   5      283.74      285.89     10.78 o
   6   5   5        5.69       15.94      3.34 o
   7   5   5      169.45      153.39      8.45 o
   8   5   5       83.19       76.69      8.06 o
   9   5   5       15.72       25.46      5.68 o
  10   5   5        0.18        2.48      5.41 o
  11   5   5       41.69       50.15      8.01 o
 -11   6   5       17.95        7.43      6.39 o
 -10   6   5       25.90       34.78      7.06 o
  -9   6   5        6.41       -1.20      3.83 o
  -8   6   5       29.56       19.74      7.38 o
  -7   6   5       82.93       72.41      8.50 o
  -6   6   5        6.10        2.35      3.04 o
  -5   6   5      274.75      234.84      7.42 o
  -4   6   5       22.79       17.73      2.97 o
  -3   6   5      161.11      179.97      5.61 o
  -2   6   5     1179.48     1168.01     22.05 o
  -1   6   5        0.97       -2.13      2.13 o
   0   6   5      211.42      201.50      6.19 o
   1   6   5        1.02        1.90      1.94 o
   2   6   5      451.64      509.20     16.34 o
   3   6   5     1207.52     1221.52     23.47 o
   4   6   5       20.91       22.09      3.22 o
   5   6   5       40.16       52.57      4.78 o
   6   6   5      123.54      119.78      6.06 o
   7   6   5        1.77        3.27      5.61 o
   8   6   5       13.00       13.45      5.21 o
   9   6   5       42.84       43.29      6.80 o
  10   6   5       93.85      101.14      9.09 o
  11   6   5        2.35        7.70      8.00 o
 -11   7   5        0.49       -3.00      7.01 o
 -10   7   5       32.03       35.69      8.14 o
  -9   7   5       16.67       20.69      5.13 o
  -8   7   5       29.67       33.28      4.91 o
  -7   7   5       10.77       15.05      4.35 o
  -6   7   5       17.63       20.45      4.39 o
  -5   7   5      240.23      245.16     12.78 o
  -4   7   5        5.98        6.53      3.10 o
  -3   7   5      122.94      130.83      5.35 o
  -2   7   5      524.49      541.83     12.45 o
  -1   7   5       69.92      101.13      5.05 o
   0   7   5       79.49       87.61      4.68 o
   1   7   5      238.84      225.59      7.27 o
   2   7   5      104.87      106.07      6.02 o
   3   7   5      401.96      391.99     15.99 o
   4   7   5      306.40      311.99      9.38 o
   5   7   5      219.90      228.35     15.58 o
   6   7   5        0.10        0.43      4.04 o
   7   7   5       12.36        9.50      4.84 o
   8   7   5       32.19       35.14      6.68 o
   9   7   5        2.01        4.30      5.80 o
  10   7   5       60.67       64.71      9.76 o
  11   7   5        1.49        0.68     11.53 o
 -11   8   5       12.52       13.97      8.63 o
 -10   8   5        9.64       12.40      7.80 o
  -9   8   5       15.33       19.18      6.08 o
  -8   8   5        0.13        3.08      6.04 o
  -7   8   5      225.45      211.61      9.70 o
  -6   8   5       10.33       10.90      4.41 o
  -5   8   5      596.78      532.92     13.88 o
  -4   8   5       30.77       24.66      4.10 o
  -3   8   5       29.29       28.63      3.66 o
  -2   8   5       68.18       77.81      5.72 o
  -1   8   5      381.46      404.55     10.83 o
   0   8   5        0.39       -1.76      2.61 o
   1   8   5      106.18      106.62      5.51 o
   2   8   5       47.16       51.59      4.52 o
   3   8   5     2021.12     1867.17     34.97 o
   4   8   5      540.01      473.82     14.15 o
   5   8   5      167.68      166.65      8.95 o
   6   8   5       78.06       72.86      7.47 o
   7   8   5       60.44       63.53      7.54 o
   8   8   5        8.43        4.55      7.64 o
   9   8   5       26.90       28.88      9.67 o
  10   8   5        0.06       -2.61      8.93 o
 -10   9   5        3.09       12.66      9.05 o
  -9   9   5        1.77       -0.50      6.02 o
  -8   9   5       15.02        9.51      6.12 o
  -7   9   5       20.08       24.79      6.90 o
  -6   9   5        0.10        3.95      4.76 o
  -5   9   5      101.77      105.16      7.76 o
  -4   9   5       13.10       13.18      4.13 o
  -3   9   5       38.79       37.89      5.07 o
  -2   9   5       30.37       28.74      4.53 o
  -1   9   5      663.29      606.14     16.91 o
   0   9   5      246.62      259.65     10.39 o
   1   9   5       45.36       43.67      5.64 o
   2   9   5        2.27        5.99      3.61 o
   3   9   5      448.91      452.72     12.83 o
   4   9   5       10.24       13.96      6.60 o
   5   9   5       29.45       25.44      7.58 o
   6   9   5       20.95       31.43     13.93 o
   7   9   5       20.16       31.92      8.83 o
   8   9   5        0.40       -7.75      7.75 o
   9   9   5        0.76        6.30      9.61 o
  10   9   5        1.77       -0.51      9.62 o
 -10  10   5       12.72       11.42     13.49 o
  -9  10   5       23.47       10.63      8.14 o
  -8  10   5        0.26       -4.13      6.37 o
  -7  10   5        4.61       14.14      6.69 o
  -6  10   5       15.00       22.91      6.73 o
  -5  10   5       36.32       43.24      9.17 o
  -4  10   5      198.66      207.26     11.01 o
  -3  10   5       69.71       60.06      7.77 o
  -2  10   5       97.04      118.05      7.97 o
  -1  10   5       25.14       29.85      6.30 o
   0  10   5       41.68       43.32      5.95 o
   1  10   5       11.31        7.68      4.63 o
   2  10   5      300.04      307.48     12.21 o
   3  10   5      221.49      226.47     10.68 o
   4  10   5       93.20      107.49     15.06 o
   5  10   5        8.79        0.14      5.17 o
   6  10   5        5.44       12.04      8.27 o
   7  10   5        6.69       21.34      9.25 o
   8  10   5       13.31       18.37      9.80 o
   9  10   5       28.88       23.16     11.60 o
  -9  11   5        5.27       -2.10      9.38 o
  -8  11   5        0.84        1.60      9.31 o
  -7  11   5        0.04       -3.33      7.99 o
  -6  11   5      154.22      185.42     14.67 o
  -5  11   5        2.47        3.69     11.77 o
  -4  11   5        0.29        0.71      5.45 o
  -3  11   5       41.56       41.28      7.58 o
  -2  11   5        1.16        7.40     10.22 o
  -1  11   5      225.65      225.63     13.32 o
   0  11   5        1.95        2.51      4.78 o
   1  11   5       81.46       88.50      7.96 o
   2  11   5      195.58      191.83     10.57 o
   3  11   5       48.99       45.66     10.34 o
   4  11   5      178.46      200.99     14.75 o
   5  11   5        2.44        6.98      6.21 o
   6  11   5        4.02        6.19      6.91 o
   7  11   5       36.46       37.33      8.91 o
   8  11   5        0.05       -1.68      7.62 o
   9  11   5        0.49        3.59      8.71 o
  -8  12   5       16.54        7.40     10.68 o
  -7  12   5        0.82        7.36     19.71 o
  -6  12   5        3.11        4.08      8.91 o
  -5  12   5       47.05       27.45     11.14 o
  -4  12   5       47.32       59.50      8.70 o
  -3  12   5        0.01        9.39      6.71 o
  -2  12   5       27.42       28.05      7.14 o
  -1  12   5        0.03        5.79      6.30 o
   0  12   5        0.50       -4.70      4.70 o
   1  12   5       32.47       47.33      7.37 o
   2  12   5       37.07       49.95      8.58 o
   3  12   5       68.24       69.34      9.68 o
   4  12   5       16.15        5.10      9.46 o
   5  12   5       21.74       34.72     11.05 o
   6  12   5       28.98       42.64     25.67 o
   7  12   5       18.35        4.54     10.33 o
   8  12   5        6.94       -1.43     13.02 o
  -7  13   5        0.17        0.04     11.75 o
  -6  13   5       43.67       44.96     12.25 o
  -5  13   5       60.24       31.70     10.40 o
  -4  13   5        1.91        8.29      9.12 o
  -3  13   5       66.46       68.05     10.50 o
  -2  13   5        0.02        3.67      6.69 o
  -1  13   5        1.48        1.64      6.38 o
   0  13   5        4.39        0.95      6.01 o
   1  13   5        0.42       -7.71      7.71 o
   2  13   5       24.76       20.26      7.89 o
   3  13   5       20.92       10.31      7.29 o
   4  13   5        0.70        3.38      7.63 o
   5  13   5        0.11        4.48     10.57 o
   6  13   5       26.57       19.98     16.09 o
   7  13   5        7.56        8.54     11.07 o
  -6  14   5        0.05        8.02     10.56 o
  -5  14   5        1.61       -3.64      9.37 o
  -4  14   5        7.45       12.75     10.18 o
  -3  14   5        4.82       -6.21      7.26 o
  -2  14   5        4.09       12.22      8.32 o
  -1  14   5        0.50       -6.70      6.70 o
   0  14   5        2.19        1.42      7.47 o
   1  14   5        0.04       10.14      8.11 o
   2  14   5       56.30       72.36     10.89 o
   3  14   5       17.81       24.08      8.98 o
   4  14   5        5.08       -6.33      7.95 o
   5  14   5        6.71       10.37     13.40 o
   6  14   5        1.10       -7.90     10.50 o
  -5  15   5        0.00        5.46     11.74 o
  -4  15   5       25.90       22.53     12.09 o
  -3  15   5        0.39        1.22     12.83 o
  -2  15   5        3.07       -3.59     19.90 o
  -1  15   5       29.07       23.90      9.51 o
   0  15   5        0.25      -11.07     12.02 o
   1  15   5        1.64      -12.44     12.44 o
   2  15   5       26.11       27.98     12.04 o
   3  15   5        1.56        1.94      8.87 o
   4  15   5       34.96       37.80     13.50 o
   5  15   5       12.40       12.70     15.36 o
  -3  16   5        3.95       -2.28     10.24 o
  -2  16   5       10.71       19.91     10.26 o
  -1  16   5        6.49       17.67     11.93 o
   0  16   5       15.10        5.36     10.89 o
   1  16   5        0.05       -4.29     10.12 o
   2  16   5        0.13       -3.77     11.60 o
   3  16   5        7.94       11.48     14.28 o
 -12   0   6       17.12       15.52      6.79 o
 -10   0   6      133.33      115.22     12.11 o
  -8   0   6      871.03      795.65     29.76 o
  -6   0   6      490.10      471.64     11.32 o
  -4   0   6     1157.57     1220.29     26.17 o
  -2   0   6      855.56      826.06     18.27 o
   0   0   6     1223.69     1434.80     30.93 o
   2   0   6       31.91       64.58      3.03 o
   4   0   6      923.99      790.55     28.06 o
   6   0   6      865.10      838.69     30.03 o
   8   0   6        1.71        0.43      4.42 o
  10   0   6        1.17        0.20      6.10 o
  12   0   6        0.20       14.67      9.51 o
 -12   1   6        0.02        3.67      6.04 o
 -11   1   6        8.59       10.19      8.95 o
 -10   1   6        3.40        2.01      4.79 o
  -9   1   6        4.93        1.20      4.50 o
  -8   1   6      134.20      140.82     17.94 o
  -7   1   6      124.87      109.15     10.43 o
  -6   1   6       24.27       26.01      2.59 o
  -5   1   6       39.96       43.78      2.85 o
  -4   1   6      741.25      716.85     16.47 o
  -3   1   6       16.58        9.21      1.10 o
  -2   1   6     1138.79     1222.14     18.85 o
  -1   1   6        3.39        7.21      1.09 o
   0   1   6     1867.05     2065.86     29.46 o
   1   1   6      834.23      756.76     11.84 o
   2   1   6      101.24       79.41      2.75 o
   3   1   6      512.80      524.73      9.29 o
   4   1   6        6.04       10.10      1.70 o
   5   1   6      108.18      110.91      6.07 o
   6   1   6      172.14      160.88      5.23 o
   7   1   6      319.77      301.13     10.71 o
   8   1   6       89.81       88.33      6.44 o
   9   1   6        1.28       -0.83      3.90 o
  10   1   6       64.95       74.78      6.98 o
  11   1   6        0.26       10.86      5.60 o
  12   1   6       11.25       11.07      7.54 o
 -12   2   6        7.80       -1.08      6.60 o
 -11   2   6        0.37       -2.31      9.44 o
 -10   2   6        9.20        7.99      7.01 o
  -9   2   6       21.10       12.86      5.52 o
  -8   2   6       12.00        4.74      5.31 o
  -7   2   6       12.19        5.72      3.44 o
  -6   2   6      435.63      368.55     10.61 o
  -5   2   6      523.17      492.59     11.07 o
  -4   2   6       23.08       47.29      5.25 o
  -3   2   6     3759.70     3964.38     57.80 o
  -2   2   6     1226.34     1499.88     23.18 o
  -1   2   6     1121.71     1175.79     17.06 o
   0   2   6     1239.41     1362.06     22.74 o
   1   2   6    10401.13    10419.98    158.49 o
   2   2   6     1527.19     1479.40     24.33 o
   3   2   6      269.38      340.67     11.09 o
   4   2   6       19.00       17.53      1.93 o
   5   2   6     1532.63     1461.63     31.78 o
   6   2   6       99.80      108.14      7.13 o
   7   2   6       81.83       79.53      5.79 o
   8   2   6       40.11       29.23      4.77 o
   9   2   6      189.96      198.51      9.80 o
  10   2   6        4.22       -4.69      4.69 o
  11   2   6       13.91       17.22      6.09 o
  12   2   6        0.00        0.44      7.89 o
 -12   3   6        1.95       10.37     12.29 o
 -11   3   6        1.27        1.93      7.12 o
 -10   3   6        0.59       -0.94      9.44 o
  -9   3   6       15.54       10.23     13.20 o
  -8   3   6      254.83      270.51     12.34 o
  -7   3   6      124.63      153.50     13.44 o
  -6   3   6      466.28      403.20     14.55 o
  -5   3   6        5.75        7.67      1.45 o
  -4   3   6       86.72       75.98      2.94 o
  -3   3   6      217.72      204.99      4.89 o
  -2   3   6      865.68      883.17     14.05 o
  -1   3   6      332.22      333.74     11.55 o
   0   3   6      441.42      515.85      9.88 o
   1   3   6      359.24      381.39     13.55 o
   2   3   6     2803.23     3000.72     50.45 o
   3   3   6      820.49      784.38     25.93 o
   4   3   6        0.02        7.37      2.39 o
   5   3   6      409.64      356.83     11.15 o
   6   3   6       79.60       77.41      5.16 o
   7   3   6      246.87      246.92      9.17 o
   8   3   6        1.32        5.70      3.59 o
   9   3   6        7.84       10.90      5.03 o
  10   3   6       11.30       15.58      5.50 o
  11   3   6        2.99        1.05      5.57 o
  12   3   6       15.21       27.64      8.66 o
 -12   4   6       19.62       34.15     14.91 o
 -11   4   6        2.09        8.89      8.57 o
 -10   4   6       47.89       68.18     10.36 o
  -9   4   6        8.54        9.07      7.59 o
  -8   4   6      612.07      610.44     25.32 o
  -7   4   6        6.63        4.46      2.63 o
  -6   4   6      244.22      235.00      6.26 o
  -5   4   6      336.07      329.44     10.05 o
  -4   4   6     1126.81     1107.39     18.91 o
  -3   4   6      112.64       85.89      2.96 o
  -2   4   6        3.36        9.66      1.87 o
  -1   4   6      111.07      115.50      4.00 o
   0   4   6        7.74        8.86      3.10 o
   1   4   6     1074.91     1329.12     22.75 o
   2   4   6     4853.34     4732.04     78.55 o
   3   4   6       48.95       68.15      7.10 o
   4   4   6      198.29      157.02      5.64 o
   5   4   6      319.05      295.23      8.34 o
   6   4   6       44.37       42.60      3.79 o
   7   4   6       28.95       30.37      4.99 o
   8   4   6       78.29       87.20      9.47 o
   9   4   6        0.13        4.93      4.90 o
  10   4   6        0.15       -4.99      4.99 o
  11   4   6        1.28       -4.04      5.71 o
  12   4   6        3.90        1.60      7.78 o
 -12   5   6        2.20       -0.54     10.12 o
 -11   5   6        0.85       -0.34      9.22 o
 -10   5   6       19.45       29.64      5.86 o
  -9   5   6        9.71        3.11      5.09 o
  -8   5   6       26.08       23.83      3.64 o
  -7   5   6       16.74       21.06      6.26 o
  -6   5   6       64.37       63.86      5.44 o
  -5   5   6       50.74       43.68      3.39 o
  -4   5   6     1215.68     1183.18     20.63 o
  -3   5   6      235.10      223.33      8.42 o
  -2   5   6      216.92      198.26      6.17 o
  -1   5   6        1.43       -0.44      2.11 o
   0   5   6     4894.34     5120.48     84.75 o
   1   5   6       11.15       11.46      2.88 o
   2   5   6     2423.99     2643.99     45.77 o
   3   5   6      599.01      592.20     13.07 o
   4   5   6       96.37      109.56      7.36 o
   5   5   6      367.79      344.04      9.21 o
   6   5   6        0.95       -0.22      2.83 o
   7   5   6       36.49       42.22      5.50 o
   8   5   6       18.77       21.44      8.06 o
   9   5   6        5.68        0.04      5.16 o
  10   5   6       28.96       36.12      6.96 o
  11   5   6        0.12        5.41      7.72 o
 -11   6   6        3.98       14.86      7.13 o
 -10   6   6        0.55        2.47      7.89 o
  -9   6   6        2.75        3.40      3.99 o
  -8   6   6        0.02        4.77      3.65 o
  -7   6   6       19.02       32.42      4.14 o
  -6   6   6        0.01        3.28      3.27 o
  -5   6   6      411.52      365.80     11.77 o
  -4   6   6      151.14      145.37      5.79 o
  -3   6   6       16.01       14.99      2.48 o
  -2   6   6       11.70       12.38      2.57 o
  -1   6   6      154.08      172.57      5.61 o
   0   6   6       51.32       59.15      7.91 o
   1   6   6        2.85       -0.01      2.26 o
   2   6   6        2.82        0.27      2.51 o
   3   6   6      296.20      295.07      8.61 o
   4   6   6      214.20      212.39      7.29 o
   5   6   6      310.16      321.02     10.54 o
   6   6   6      109.61      122.31      6.83 o
   7   6   6       20.84       26.19      5.39 o
   8   6   6       18.91       19.30      5.61 o
   9   6   6       25.60       27.44      6.52 o
  10   6   6        7.18        0.42      7.33 o
  11   6   6       61.29       59.61     10.47 o
 -11   7   6       14.67       16.26      8.00 o
 -10   7   6        7.05       -2.47      8.02 o
  -9   7   6      120.65      127.17     11.51 o
  -8   7   6        3.95       13.23      4.40 o
  -7   7   6      154.10      159.87      7.97 o
  -6   7   6        5.05        1.30      4.14 o
  -5   7   6      118.49      107.34      6.20 o
  -4   7   6      317.29      302.27     10.55 o
  -3   7   6      226.03      248.30      7.25 o
  -2   7   6       16.97       18.66      3.07 o
  -1   7   6       26.57       28.43      3.53 o
   0   7   6      121.86      121.30      5.43 o
   1   7   6      820.67      824.35     17.42 o
   2   7   6        1.24        2.99      2.77 o
   3   7   6      374.76      406.06     10.87 o
   4   7   6      103.46      126.89      6.42 o
   5   7   6       29.81       22.51      4.47 o
   6   7   6       65.93       60.89      5.75 o
   7   7   6       57.55       61.86      7.07 o
   8   7   6       23.22       24.23      6.22 o
   9   7   6        0.18        7.94      6.82 o
  10   7   6        3.11        9.34      9.13 o
  11   7   6        1.57       -2.36     19.70 o
 -11   8   6        0.32        7.21      8.22 o
 -10   8   6        5.65       13.52      8.06 o
  -9   8   6       15.77        2.87      5.59 o
  -8   8   6       27.49       30.98      5.85 o
  -7   8   6        6.62        8.43      4.62 o
  -6   8   6      162.93      146.69      8.43 o
  -5   8   6        3.17        5.93      4.27 o
  -4   8   6      186.99      166.68      7.40 o
  -3   8   6       48.15       37.64      3.99 o
  -2   8   6       57.87       56.64      4.43 o
  -1   8   6      330.00      334.75      9.68 o
   0   8   6      182.94      176.83      6.85 o
   1   8   6       32.70       38.94      4.38 o
   2   8   6        5.51        9.54      3.97 o
   3   8   6      514.36      549.16     14.85 o
   4   8   6      199.87      225.03      8.54 o
   5   8   6      145.34      143.65     10.39 o
   6   8   6      213.47      233.18     15.16 o
   7   8   6        3.50       -0.79      6.69 o
   8   8   6       49.56       52.32      9.80 o
   9   8   6       15.57        9.27      9.03 o
  10   8   6        5.68       -9.02      9.02 o
 -10   9   6        6.21        9.01      8.87 o
  -9   9   6       58.28       83.55     14.74 o
  -8   9   6        0.72        7.39      5.47 o
  -7   9   6       24.42       22.62      5.75 o
  -6   9   6        7.14       13.11      5.20 o
  -5   9   6        4.95       -2.21      4.40 o
  -4   9   6        1.49        5.14      3.85 o
  -3   9   6       51.97       52.80      5.52 o
  -2   9   6      100.39       87.02      6.03 o
  -1   9   6      132.85      131.56      7.73 o
   0   9   6      648.53      667.68     18.31 o
   1   9   6      284.38      280.71      9.63 o
   2   9   6      456.79      450.20     12.78 o
   3   9   6       24.44       21.41      5.13 o
   4   9   6      347.97      331.59     14.50 o
   5   9   6        0.60        2.99      6.14 o
   6   9   6       38.55       50.68     10.11 o
   7   9   6       17.04       11.18      7.98 o
   8   9   6        0.06       -6.88     11.13 o
   9   9   6       22.37       41.44     11.38 o
  10   9   6        6.24        8.24     22.55 o
 -10  10   6       10.27       17.70     12.22 o
  -9  10   6        5.10       18.33      8.48 o
  -8  10   6       36.24       23.09      8.21 o
  -7  10   6       38.83       51.87      8.05 o
  -6  10   6       12.49        7.14      6.28 o
  -5  10   6       86.64       77.89      9.85 o
  -4  10   6        7.11       14.48      5.79 o
  -3  10   6      170.78      196.66     10.85 o
  -2  10   6      181.32      182.70     12.49 o
  -1  10   6       29.50       41.31      5.81 o
   0  10   6        1.05       -3.24      3.75 o
   1  10   6      146.27      140.71     10.38 o
   2  10   6       95.89      106.12      7.16 o
   3  10   6      210.71      212.53      9.35 o
   4  10   6      128.11      105.07      8.50 o
   5  10   6        0.53       12.82      6.48 o
   6  10   6        9.29        2.13      7.99 o
   7  10   6        0.30        2.67      8.20 o
   8  10   6        0.06      -12.42     12.42 o
   9  10   6        3.38        8.48     10.65 o
  -9  11   6        0.04       -1.77     18.10 o
  -8  11   6        4.58       13.64     11.44 o
  -7  11   6       35.73       34.67      9.35 o
  -6  11   6        1.40       -3.19      7.32 o
  -5  11   6        0.15       -0.31      7.35 o
  -4  11   6      121.05      115.16     11.38 o
  -3  11   6        1.18        6.98      5.82 o
  -2  11   6      130.21      116.18      9.93 o
  -1  11   6       30.28       24.89      5.61 o
   0  11   6       48.69       51.05      6.78 o
   1  11   6        5.62       11.93      5.17 o
   2  11   6       10.62        7.53      5.14 o
   3  11   6      130.28      126.69      9.26 o
   4  11   6        9.42        5.42      5.51 o
   5  11   6       41.52       50.58      7.44 o
   6  11   6       36.80       31.55      8.20 o
   7  11   6        0.30       -0.66      6.76 o
   8  11   6       21.89       25.04     14.81 o
   9  11   6        2.47        8.64     12.70 o
  -8  12   6       19.16       27.85     16.81 o
  -7  12   6        3.09        0.83      9.44 o
  -6  12   6       10.10        2.95      8.71 o
  -5  12   6        6.50        6.88      8.25 o
  -4  12   6        8.31       -5.17      7.92 o
  -3  12   6       16.28       11.56      8.06 o
  -2  12   6        2.43        1.94      6.25 o
  -1  12   6        1.77       -2.97      6.23 o
   0  12   6       22.96       30.40      6.54 o
   1  12   6      370.35      411.17     22.01 o
   2  12   6       89.71       88.76     17.37 o
   3  12   6       47.56       39.37      8.65 o
   4  12   6       36.18       56.25     21.56 o
   5  12   6       36.25       32.91     10.88 o
   6  12   6       95.43      104.91     11.48 o
   7  12   6        0.37        3.40      8.69 o
   8  12   6        7.34        1.41      8.58 o
  -7  13   6       12.08        0.14      9.98 o
  -6  13   6       46.99       74.22     12.59 o
  -5  13   6       23.37       22.16      9.90 o
  -4  13   6       72.59       80.02     12.35 o
  -3  13   6        4.30       -6.55      6.55 o
  -2  13   6       33.81       48.23     14.63 o
  -1  13   6       35.23       28.16      8.16 o
   0  13   6        4.73        0.47      6.78 o
   1  13   6        2.63        7.54      6.45 o
   2  13   6       17.86        5.72      7.09 o
   3  13   6        1.12       -3.18      6.86 o
   4  13   6        5.12       -6.87      6.87 o
   5  13   6       23.60       32.06     12.08 o
   6  13   6       17.02       32.61     12.26 o
   7  13   6        0.44       -1.81     10.97 o
  -6  14   6       16.87       20.31     11.16 o
  -5  14   6        1.81        9.45     10.58 o
  -4  14   6        1.25       -8.83     10.51 o
  -3  14   6       20.71       20.13      8.37 o
  -2  14   6       14.63       17.49      8.18 o
  -1  14   6        0.06        6.99      7.76 o
   0  14   6       12.84       12.35      7.85 o
   1  14   6      148.27      164.38     25.83 o
   2  14   6        1.15       -7.55      7.55 o
   3  14   6        0.77       -3.60      7.45 o
   4  14   6        3.77        0.92      9.66 o
   5  14   6        1.34       14.33     11.37 o
   6  14   6        3.35        4.99     11.92 o
  -5  15   6        4.12       -4.27     10.16 o
  -4  15   6        9.38      -10.19     10.19 o
  -3  15   6        0.11       -4.45      9.83 o
  -2  15   6       14.74       29.29     11.39 o
  -1  15   6       10.87       11.71      9.51 o
   0  15   6        5.74        2.96     11.78 o
   1  15   6       76.97       52.28     22.26 o
   2  15   6        7.70       23.77      9.77 o
   3  15   6        7.28       -5.09      8.37 o
   4  15   6        0.87        6.11     11.28 o
   5  15   6        0.92      -11.00     11.00 o
  -3  16   6        1.74        3.12     21.70 o
  -2  16   6        1.10        7.17      9.53 o
  -1  16   6        2.57       -2.66     10.35 o
   0  16   6        0.93       -9.91      9.91 o
   1  16   6        0.01       23.17     11.80 o
   2  16   6        1.11        1.62     11.05 o
 -11   0   7      139.16      152.17     10.25 o
  -9   0   7        6.12        1.52      3.56 o
  -7   0   7      243.20      231.83      7.80 o
  -5   0   7      165.27      161.08      4.94 o
  -3   0   7     1159.45     1375.13     29.50 o
  -1   0   7     2562.90     2760.14     50.48 o
   1   0   7       54.20       63.85      3.57 o
   3   0   7      213.10      240.71      7.40 o
   5   0   7     2110.50     2052.00     50.66 o
   7   0   7       53.89       53.73      7.44 o
   9   0   7        4.78        0.83      5.91 o
  11   0   7       13.58       16.20     11.84 o
 -12   1   7        6.07        4.16      5.98 o
 -11   1   7        0.07       -2.31      7.70 o
 -10   1   7      115.14      138.31      9.39 o
  -9   1   7       13.33        9.58      7.23 o
  -8   1   7      154.53      143.67      8.43 o
  -7   1   7       63.83       78.37      7.79 o
  -6   1   7        7.78        3.81      3.46 o
  -5   1   7       10.07        4.75      1.89 o
  -4   1   7      585.81      651.31     10.56 o
  -3   1   7      103.10      154.70      3.19 o
  -2   1   7     7908.43     8789.89    118.14 o
  -1   1   7     3647.01     4041.32     55.19 o
   0   1   7     2136.37     1959.04     29.58 o
   1   1   7       28.40       37.25      4.93 o
   2   1   7     6127.46     6572.98     91.35 o
   3   1   7       53.22       67.01      2.74 o
   4   1   7       45.09       50.81      2.72 o
   5   1   7       15.42        8.26      2.21 o
   6   1   7       80.81      101.64      5.19 o
   7   1   7      369.22      385.21     17.94 o
   8   1   7       12.45       23.17      4.43 o
   9   1   7       76.36       80.28      6.86 o
  10   1   7        1.11        3.86      5.46 o
  11   1   7       15.32       28.02      7.60 o
  12   1   7        0.48        1.99      7.34 o
 -12   2   7        0.10        5.70     10.68 o
 -11   2   7        0.25        0.13      8.81 o
 -10   2   7        0.68       10.87      6.22 o
  -9   2   7        3.43       -1.52      5.35 o
  -8   2   7        3.72        3.79      4.03 o
  -7   2   7      108.71      103.53      9.23 o
  -6   2   7     1974.66     1822.49     40.07 o
  -5   2   7       59.87       63.82      5.99 o
  -4   2   7     3305.45     3177.84     43.49 o
  -3   2   7     1388.08     1641.06     24.82 o
  -2   2   7     3688.16     3938.85     57.80 o
  -1   2   7      434.45      481.28     14.26 o
   0   2   7       98.93      158.26      4.38 o
   1   2   7     3694.68     3949.83     65.41 o
   2   2   7     1309.28     1404.24     25.51 o
   3   2   7      325.11      369.03      7.47 o
   4   2   7       62.79       61.46      3.09 o
   5   2   7      131.30      123.93      6.43 o
   6   2   7     1073.15      973.63     21.33 o
   7   2   7      177.65      177.60      8.47 o
   8   2   7       26.12       23.58      4.71 o
   9   2   7        6.12       19.62      5.17 o
  10   2   7       31.89       37.27      6.44 o
  11   2   7        4.58        8.12      7.20 o
  12   2   7        2.17        2.33      7.83 o
 -12   3   7       31.56       28.40     13.71 o
 -11   3   7        0.51       -3.03      6.73 o
 -10   3   7        0.01       -6.16      6.16 o
  -9   3   7       38.53       41.86      7.92 o
  -8   3   7      115.40      109.36      7.98 o
  -7   3   7      176.72      157.08      9.01 o
  -6   3   7       99.48       71.58      6.41 o
  -5   3   7        1.58        1.75      1.51 o
  -4   3   7       14.05       11.60      2.41 o
  -3   3   7      309.63      245.45      5.27 o
  -2   3   7      105.54       93.07      3.22 o
  -1   3   7      246.92      232.33      6.37 o
   0   3   7       47.95       61.27      4.25 o
   1   3   7     2657.63     2852.27     48.05 o
   2   3   7       77.73       68.28      3.11 o
   3   3   7      178.93      153.40      7.71 o
   4   3   7      144.56      159.64      5.19 o
   5   3   7       31.33       39.70      2.69 o
   6   3   7      677.15      672.19     14.78 o
   7   3   7        2.21        3.01      3.45 o
   8   3   7       47.12       46.76      5.31 o
   9   3   7       10.74        7.16      5.03 o
  10   3   7        0.51       -2.68      5.23 o
  11   3   7       10.33        9.23      7.47 o
  12   3   7       16.46       19.37      8.38 o
 -12   4   7        0.91       19.41     14.65 o
 -11   4   7        6.36        4.56      8.42 o
 -10   4   7        7.86       22.38      8.53 o
  -9   4   7       61.80       64.25     19.77 o
  -8   4   7      267.91      226.43     17.15 o
  -7   4   7      503.49      454.30     11.47 o
  -6   4   7       72.58       80.23      4.49 o
  -5   4   7      199.24      187.08      5.57 o
  -4   4   7      210.66      205.48      6.78 o
  -3   4   7      204.25      212.04      5.39 o
  -2   4   7      692.45      796.80     13.32 o
  -1   4   7       44.25       38.25      2.70 o
   0   4   7        1.03        1.62      1.82 o
   1   4   7      148.31      131.32      4.79 o
   2   4   7       27.93       64.29      6.08 o
   3   4   7      761.48      747.67     15.34 o
   4   4   7       31.64       42.15      3.52 o
   5   4   7      489.32      479.00     11.30 o
   6   4   7       63.75       57.21      4.17 o
   7   4   7      392.06      333.39     15.38 o
   8   4   7       71.59       80.58      7.25 o
   9   4   7        6.73        2.67      5.05 o
  10   4   7       11.15       16.56      6.08 o
  11   4   7        5.55        0.56      7.08 o
  12   4   7        1.04        4.06      8.17 o
 -12   5   7        7.26       13.74     10.72 o
 -11   5   7        4.32       -0.83      9.30 o
 -10   5   7       67.55       59.84     11.22 o
  -9   5   7       50.69       36.53      6.02 o
  -8   5   7        1.77       -2.50      2.97 o
  -7   5   7        0.02        2.20      2.77 o
  -6   5   7       99.29       99.38      5.19 o
  -5   5   7     1360.18     1232.11     23.69 o
  -4   5   7       27.86       26.37      2.92 o
  -3   5   7      641.23      599.11     13.11 o
  -2   5   7      130.02      132.08      5.09 o
  -1   5   7     1287.65     1171.35     20.68 o
   0   5   7        3.94       11.28      2.48 o
   1   5   7      180.10      172.61      5.50 o
   2   5   7     2876.31     2862.34     49.49 o
   3   5   7      137.31      153.90      8.02 o
   4   5   7        4.25        0.06      2.39 o
   5   5   7       79.64       75.89      4.59 o
   6   5   7        1.43       -1.35      3.12 o
   7   5   7       83.37       92.57      9.08 o
   8   5   7       22.61       16.75      5.24 o
   9   5   7        5.44        7.30      5.59 o
  10   5   7        1.61        4.77      7.02 o
  11   5   7        8.48        3.23      8.02 o
 -11   6   7        3.40        7.42      9.98 o
 -10   6   7        0.04       -3.53      5.77 o
  -9   6   7       10.16       -0.17      5.23 o
  -8   6   7      121.49      118.87      6.46 o
  -7   6   7       12.83       18.18      3.84 o
  -6   6   7      111.78      107.68      6.06 o
  -5   6   7      363.01      338.62      9.43 o
  -4   6   7      229.14      222.66      7.30 o
  -3   6   7       68.45       87.38      4.13 o
  -2   6   7       67.70       72.70      4.02 o
  -1   6   7       19.20       14.13      2.60 o
   0   6   7      502.64      527.94     12.08 o
   1   6   7      305.01      289.24      8.30 o
   2   6   7        1.02        1.54      2.52 o
   3   6   7      241.93      231.94      7.84 o
   4   6   7        1.38        4.93      2.94 o
   5   6   7     1134.29     1046.98     24.02 o
   6   6   7      129.06      127.58      7.16 o
   7   6   7        4.33       10.77      4.63 o
   8   6   7      213.81      236.86     11.90 o
   9   6   7        7.00        4.82      9.31 o
  10   6   7       12.22        6.91      9.10 o
  11   6   7        0.00        7.85      8.39 o
 -11   7   7        0.31        8.57      7.17 o
 -10   7   7        9.40       12.74     10.39 o
  -9   7   7       25.97       30.56      6.93 o
  -8   7   7       29.28       15.72      4.41 o
  -7   7   7       11.37       15.79      4.50 o
  -6   7   7       15.20       12.89      4.30 o
  -5   7   7      240.76      223.34      8.09 o
  -4   7   7       63.36       50.82      5.99 o
  -3   7   7       54.78       72.38      4.31 o
  -2   7   7      224.51      221.58      8.05 o
  -1   7   7      474.75      454.67     14.35 o
   0   7   7      197.23      176.92      6.41 o
   1   7   7       86.33       82.90      4.93 o
   2   7   7      440.95      421.84     11.07 o
   3   7   7     1368.15     1313.99     25.77 o
   4   7   7     2965.59     3044.82     53.86 o
   5   7   7       15.73       15.32      4.31 o
   6   7   7      230.38      238.76      9.91 o
   7   7   7       20.98       14.19      5.35 o
   8   7   7       28.99       23.20      7.98 o
   9   7   7       29.96       14.65     13.49 o
  10   7   7       41.02       35.39     10.79 o
  11   7   7        0.10        4.01     10.02 o
 -11   8   7       31.04       34.21     17.31 o
 -10   8   7        2.56        6.94      7.79 o
  -9   8   7       64.64       70.66      7.63 o
  -8   8   7       30.62       33.51      8.45 o
  -7   8   7        4.99        2.56      4.55 o
  -6   8   7       23.31       15.73      4.89 o
  -5   8   7       78.76       84.19      6.82 o
  -4   8   7       35.09       19.63      4.26 o
  -3   8   7      368.87      356.98     10.81 o
  -2   8   7       15.97       19.87      3.44 o
  -1   8   7       76.89       74.59      5.02 o
   0   8   7        7.59        2.77      3.27 o
   1   8   7      382.71      391.40     12.55 o
   2   8   7       32.00       28.29      4.86 o
   3   8   7      632.25      636.36     19.94 o
   4   8   7      134.23      118.48     13.10 o
   5   8   7        0.42        0.36      7.60 o
   6   8   7       62.28       54.40      9.39 o
   7   8   7        9.61        4.84      7.20 o
   8   8   7        3.14       13.91      8.54 o
   9   8   7        0.04        1.32      8.09 o
  10   8   7        2.80       -0.08      9.66 o
 -10   9   7       16.03       13.62      8.88 o
  -9   9   7       12.65       19.63      6.91 o
  -8   9   7        8.80        9.26      5.39 o
  -7   9   7       41.93       54.17      7.63 o
  -6   9   7        3.01        2.86      4.86 o
  -5   9   7       43.41       58.78      6.71 o
  -4   9   7        0.14        0.79      3.73 o
  -3   9   7      127.53      120.38      7.06 o
  -2   9   7       22.10       33.14      5.00 o
  -1   9   7      353.18      352.16     12.23 o
   0   9   7       49.51       40.24      5.49 o
   1   9   7       19.31       14.53      4.28 o
   2   9   7      151.60      170.27      8.01 o
   3   9   7       34.52       27.29      5.47 o
   4   9   7      118.18      117.01      9.66 o
   5   9   7      134.35      109.29      9.49 o
   6   9   7       13.20        5.00      7.20 o
   7   9   7       69.95       90.20     12.07 o
   8   9   7       23.19       39.50     10.87 o
   9   9   7       16.52       23.00     10.81 o
  10   9   7        0.30       -2.27     10.31 o
 -10  10   7        4.93        1.05     10.97 o
  -9  10   7       33.96       56.85     16.70 o
  -8  10   7       48.19       60.42      8.33 o
  -7  10   7        0.99        0.05      6.18 o
  -6  10   7       24.12       26.73      7.54 o
  -5  10   7        0.85       -2.89      6.79 o
  -4  10   7      199.15      197.61     10.97 o
  -3  10   7        4.32       15.35      5.89 o
  -2  10   7      172.08      185.96     11.37 o
  -1  10   7        4.14       -1.01      4.07 o
   0  10   7       48.11       41.54      6.79 o
   1  10   7        0.96        1.44      4.43 o
   2  10   7       13.31       11.28      4.32 o
   3  10   7       43.17       45.47      5.74 o
   4  10   7        0.07        1.40      6.15 o
   5  10   7       77.35       77.73      9.22 o
   6  10   7        4.46       13.73      8.38 o
   7  10   7       47.85       60.76     11.86 o
   8  10   7       63.66       82.35     13.18 o
   9  10   7        1.54        7.74     10.18 o
  -9  11   7        7.29       11.83     10.18 o
  -8  11   7        1.70       -6.27      9.15 o
  -7  11   7        8.14       26.63     18.28 o
  -6  11   7        8.18        4.52      8.08 o
  -5  11   7       88.32       77.59     10.75 o
  -4  11   7       14.63       21.93      6.61 o
  -3  11   7       40.71       47.47      7.72 o
  -2  11   7       94.51       88.27      9.33 o
  -1  11   7       30.09       26.72      5.72 o
   0  11   7       19.92       27.33      6.00 o
   1  11   7      165.93      138.91      9.39 o
   2  11   7      100.31      109.07      9.19 o
   3  11   7        0.25       -0.27      6.24 o
   4  11   7       91.06       89.82      8.50 o
   5  11   7        2.09        2.98      5.73 o
   6  11   7        0.14        1.38      6.83 o
   7  11   7        5.71       -5.62      7.01 o
   8  11   7        3.96        7.22      8.34 o
   9  11   7        0.85       -1.08      8.12 o
  -8  12   7        0.41        4.61     13.51 o
  -7  12   7        0.43       -7.34      8.86 o
  -6  12   7       68.27       68.84     11.38 o
  -5  12   7       47.70       31.53      9.82 o
  -4  12   7      123.86      109.15     12.49 o
  -3  12   7        1.50       -7.35      7.35 o
  -2  12   7        7.83        2.12      6.26 o
  -1  12   7      153.65      143.09     11.72 o
   0  12   7        6.34        7.95     12.10 o
   1  12   7        0.18       15.70      6.19 o
   2  12   7       47.70       41.49      8.36 o
   3  12   7       74.30       68.19      9.80 o
   4  12   7        3.56        5.79      6.70 o
   5  12   7       27.14       16.88      7.89 o
   6  12   7        2.38       15.93      9.00 o
   7  12   7        0.36        3.03      7.95 o
   8  12   7        0.81        1.39      8.28 o
  -7  13   7        0.48      -10.41     10.53 o
  -6  13   7        0.68       -3.88     12.17 o
  -5  13   7       15.78       18.02     10.34 o
  -4  13   7        1.38       -0.69      8.59 o
  -3  13   7       31.61       26.06      8.13 o
  -2  13   7        0.83        1.34      6.78 o
  -1  13   7        0.15       -0.68      7.65 o
   0  13   7        0.01       -1.95      6.56 o
   1  13   7       12.59       29.30      7.70 o
   2  13   7        3.08       11.17      7.72 o
   3  13   7        0.19       -0.67      7.10 o
   4  13   7       11.62        0.51      7.36 o
   5  13   7        0.03        2.44      9.94 o
   6  13   7        9.19       30.03     15.87 o
   7  13   7       12.75        9.02     11.19 o
  -6  14   7        6.65      -10.98     10.98 o
  -5  14   7        0.49       -9.90      9.90 o
  -4  14   7        2.72       -8.55      9.87 o
  -3  14   7        0.19       -6.91      6.91 o
  -2  14   7        0.27        9.78      7.48 o
  -1  14   7       48.41       63.60     10.68 o
   0  14   7       43.94       33.57      9.04 o
   1  14   7        0.24       -4.59      8.79 o
   2  14   7        0.84       -6.46      7.65 o
   3  14   7        1.75       -0.67      9.25 o
   4  14   7       21.99       11.15      8.31 o
   5  14   7       18.23       20.30     11.54 o
   6  14   7        0.11       -9.98     11.54 o
  -5  15   7        5.44       -6.41     16.16 o
  -4  15   7        0.05      -10.01     10.01 o
  -3  15   7        4.89       -0.68     10.15 o
  -2  15   7       83.93       87.46     14.05 o
  -1  15   7       45.63       58.18     11.47 o
   0  15   7       30.66       19.85     10.99 o
   1  15   7        1.13       11.18     10.27 o
   2  15   7        9.93       20.47     12.53 o
   3  15   7        0.36       -8.58      8.58 o
   4  15   7       15.36       28.68     11.62 o
  -2  16   7       16.80       12.63      9.57 o
  -1  16   7        1.61       -3.45      9.99 o
   0  16   7        0.75        7.97     28.27 o
   1  16   7        4.24       21.02     11.78 o
   2  16   7       13.49       10.09     11.70 o
 -10   0   8       39.46       36.91      8.28 o
  -8   0   8      240.73      241.54     10.21 o
  -6   0   8       53.93       54.81      3.27 o
  -4   0   8       71.39      124.25      4.43 o
  -2   0   8     4935.41     4890.69    101.10 o
   0   0   8     6265.32     6137.05    126.73 o
   2   0   8      375.25      451.62     10.04 o
   4   0   8      920.61      758.93     21.40 o
   6   0   8      374.88      401.30     13.94 o
   8   0   8       66.20       59.74      8.49 o
  10   0   8        0.05        4.27      9.62 o
  12   0   8       18.99       41.00     15.49 o
 -12   1   8        5.74        2.14      5.40 o
 -11   1   8       11.03       16.47      9.44 o
 -10   1   8        5.81       12.91      8.28 o
  -9   1   8        0.09        2.06      4.24 o
  -8   1   8       21.92       19.84      4.70 o
  -7   1   8      687.86      707.01     21.13 o
  -6   1   8        0.35        2.78      2.27 o
  -5   1   8       46.22       42.17      1.87 o
  -4   1   8      497.69      503.75      8.70 o
  -3   1   8     1762.91     1911.67     26.84 o
  -2   1   8      136.66      121.15      5.94 o
  -1   1   8      112.25       91.07      3.72 o
   0   1   8       97.18      131.14      8.01 o
   1   1   8      176.86      172.33      4.37 o
   2   1   8      283.83      287.91      7.78 o
   3   1   8     1422.37     1401.72     22.25 o
   4   1   8      148.32      151.64      4.75 o
   5   1   8      471.77      466.58     10.65 o
   6   1   8     1021.27      972.92     19.09 o
   7   1   8        0.11       14.03      4.05 o
   8   1   8       28.68       38.21      5.36 o
   9   1   8       11.43       10.22      4.76 o
  10   1   8       40.57       48.19      9.84 o
  11   1   8       36.12       24.04     10.08 o
  12   1   8        1.18       -2.39      7.54 o
 -12   2   8        8.07       21.41     10.86 o
 -11   2   8       22.50       42.60     11.89 o
 -10   2   8        2.20        7.26      6.10 o
  -9   2   8      260.05      243.82     13.45 o
  -8   2   8        6.07        7.57      4.19 o
  -7   2   8      196.29      180.61     20.25 o
  -6   2   8     1475.19     1417.92     38.84 o
  -5   2   8      589.91      581.35     10.97 o
  -4   2   8      211.88      238.69     10.02 o
  -3   2   8     1313.77     1485.41     24.09 o
  -2   2   8      925.77     1005.70     16.94 o
  -1   2   8      313.92      315.63      6.69 o
   0   2   8       81.99       72.19      3.10 o
   1   2   8       43.31       45.25      2.71 o
   2   2   8       97.52       69.24      4.23 o
   3   2   8       34.99       47.51      2.74 o
   4   2   8      182.23      213.94      5.47 o
   5   2   8      672.94      654.45     12.78 o
   6   2   8      402.54      424.07     15.97 o
   7   2   8        3.52        5.76      3.79 o
   8   2   8       14.39       14.99      4.55 o
   9   2   8       56.65       68.06      7.83 o
  10   2   8       11.71       15.29      6.33 o
  11   2   8       37.46       36.90      8.93 o
  12   2   8        1.31        8.54      8.27 o
 -12   3   8        1.45        4.18     11.44 o
 -11   3   8       16.17       21.72     13.78 o
 -10   3   8       55.23       54.86      9.42 o
  -9   3   8        8.55        7.12      6.42 o
  -8   3   8       17.01       25.19      6.24 o
  -7   3   8       61.95       53.00      6.18 o
  -6   3   8      127.19      127.04      3.74 o
  -5   3   8       30.82       53.36      4.30 o
  -4   3   8      478.99      417.62      8.53 o
  -3   3   8      889.97      864.87     14.29 o
  -2   3   8      310.96      248.18      5.13 o
  -1   3   8      259.98      222.61      5.93 o
   0   3   8      321.59      331.12      7.86 o
   1   3   8     1298.30     1495.09     26.69 o
   2   3   8        2.32        0.70      1.99 o
   3   3   8      241.65      218.84      6.50 o
   4   3   8      327.93      313.35      7.70 o
   5   3   8      200.84      183.21      5.23 o
   6   3   8     1487.36     1452.96     27.99 o
   7   3   8       29.52       33.16      6.37 o
   8   3   8       13.14        8.01      4.54 o
   9   3   8        0.16        0.01      4.93 o
  10   3   8        0.08        1.09      6.47 o
  11   3   8        6.23       10.60      7.70 o
  12   3   8        4.82       15.96      8.65 o
 -12   4   8       30.15       19.63     13.98 o
 -11   4   8        6.83       -4.89      8.09 o
 -10   4   8        0.01       -3.18      7.17 o
  -9   4   8        3.30        6.97      7.09 o
  -8   4   8        3.44        8.17      5.23 o
  -7   4   8        2.14        3.37      2.39 o
  -6   4   8      196.85      193.32      6.69 o
  -5   4   8      214.09      235.21      6.54 o
  -4   4   8      868.88      829.25     14.95 o
  -3   4   8      961.01      912.79     14.88 o
  -2   4   8      521.10      538.25      9.81 o
  -1   4   8     1409.31     1394.33     23.68 o
   0   4   8       27.58       21.06      2.65 o
   1   4   8       69.11       75.53      3.68 o
   2   4   8      746.41      708.68     13.82 o
   3   4   8      190.16      208.34      6.50 o
   4   4   8       12.32       12.73      2.62 o
   5   4   8      252.16      262.62      8.32 o
   6   4   8       58.58       31.75      3.83 o
   7   4   8        1.64        7.93      4.27 o
   8   4   8        7.20        9.06      4.53 o
   9   4   8       16.06       15.93      5.83 o
  10   4   8      103.69      112.75     10.72 o
  11   4   8        2.31        7.24      7.56 o
 -11   5   8       18.06       18.31      9.50 o
 -10   5   8        7.18       25.45     12.98 o
  -9   5   8       25.29       29.06      5.74 o
  -8   5   8       72.48       81.43      5.05 o
  -7   5   8       30.85       30.20      4.55 o
  -6   5   8       17.76       11.29      3.22 o
  -5   5   8      366.82      332.32     14.40 o
  -4   5   8        2.90        1.89      2.04 o
  -3   5   8      680.78      676.92     14.62 o
  -2   5   8      104.76      129.04      4.50 o
  -1   5   8       16.34       20.74      3.13 o
   0   5   8      277.66      325.15      7.98 o
   1   5   8     1151.80     1258.71     23.16 o
   2   5   8      272.44      275.71     11.85 o
   3   5   8        0.17        4.56      2.63 o
   4   5   8      737.10      752.82     16.04 o
   5   5   8       19.69       10.91      3.86 o
   6   5   8        6.34        8.23      3.73 o
   7   5   8        3.70       -3.32      4.12 o
   8   5   8       11.29        7.36      5.14 o
   9   5   8        1.30        5.89      6.58 o
  10   5   8       70.61       56.78     13.51 o
  11   5   8        9.52       -7.27      7.98 o
 -11   6   8        2.80       17.54     10.57 o
 -10   6   8        5.72        3.13     10.05 o
  -9   6   8       28.87       44.38      8.33 o
  -8   6   8       14.83       14.76      4.09 o
  -7   6   8      173.53      186.02      7.97 o
  -6   6   8       27.39       31.24      4.71 o
  -5   6   8      289.22      274.77      8.47 o
  -4   6   8      578.70      549.15     12.95 o
  -3   6   8      117.44      109.06      5.15 o
  -2   6   8       60.47       58.06      3.71 o
  -1   6   8       73.04       88.01      4.09 o
   0   6   8       89.15       99.43      5.66 o
   1   6   8       23.40       32.80      3.07 o
   2   6   8      267.90      268.10      8.12 o
   3   6   8        7.73       17.33      3.35 o
   4   6   8       85.46       77.72      5.10 o
   5   6   8     1383.39     1375.93     30.16 o
   6   6   8      276.69      248.70      9.81 o
   7   6   8      150.12      167.77      9.92 o
   8   6   8       54.89       56.43      8.47 o
   9   6   8        9.07        4.03      6.64 o
  10   6   8       13.42       11.24      8.14 o
  11   6   8        5.25        5.14     10.77 o
 -11   7   8        4.34       -4.04      6.64 o
 -10   7   8        5.49        5.94      6.69 o
  -9   7   8        2.28        4.41      6.81 o
  -8   7   8       11.47       20.39      6.19 o
  -7   7   8       29.12       31.03      5.02 o
  -6   7   8      142.51      133.76      7.37 o
  -5   7   8       88.45       79.34      6.18 o
  -4   7   8      134.83      126.38      6.19 o
  -3   7   8      438.56      441.85     10.41 o
  -2   7   8       57.85       60.65      4.10 o
  -1   7   8      300.78      281.48      7.75 o
   0   7   8       12.66        2.95      2.70 o
   1   7   8      155.26      159.77      7.03 o
   2   7   8       21.86       32.98      5.97 o
   3   7   8     1206.75     1171.53     23.73 o
   4   7   8       63.66       77.99      5.79 o
   5   7   8       45.21       49.92      5.58 o
   6   7   8       14.30       16.47      5.19 o
   7   7   8        2.31        6.87      5.87 o
   8   7   8       10.48       20.23      8.61 o
   9   7   8       11.65       22.23      9.20 o
  10   7   8        0.09        0.59      9.53 o
  11   7   8        5.49       -2.51     10.22 o
 -10   8   8       12.64       11.94      8.43 o
  -9   8   8        6.32        2.29      5.57 o
  -8   8   8       80.97       72.71      8.47 o
  -7   8   8        0.03       -1.60      4.38 o
  -6   8   8        0.24        0.44      4.27 o
  -5   8   8       69.65       59.23      6.24 o
  -4   8   8      464.32      410.68     11.88 o
  -3   8   8      134.76      132.86      6.95 o
  -2   8   8       16.46       18.10      3.47 o
  -1   8   8       13.69        9.34      3.51 o
   0   8   8      183.06      192.34      7.72 o
   1   8   8        4.03       -0.10      3.35 o
   2   8   8       98.23       91.35      8.37 o
   3   8   8       27.19       23.15      5.25 o
   4   8   8       59.11       59.45      6.12 o
   5   8   8      191.33      171.56     10.81 o
   6   8   8        0.60        0.68      6.69 o
   7   8   8        0.21       -1.31      6.89 o
   8   8   8        0.29       -2.27      8.01 o
   9   8   8       25.50       16.99     11.82 o
  10   8   8        8.83       -1.65     10.26 o
 -10   9   8        4.78       -1.65      8.33 o
  -9   9   8        0.29        3.07      6.29 o
  -8   9   8        7.90        6.32      5.48 o
  -7   9   8        5.59        7.35      5.24 o
  -6   9   8        5.22        6.59      4.99 o
  -5   9   8      104.60      110.32      8.03 o
  -4   9   8      124.16      125.26      7.31 o
  -3   9   8       21.74       23.75      5.06 o
  -2   9   8        0.08       -2.30      3.96 o
  -1   9   8        4.56       -3.09      3.53 o
   0   9   8      400.81      348.26     11.02 o
   1   9   8       96.04       99.32      6.50 o
   2   9   8       93.98      106.83      8.42 o
   3   9   8      170.20      181.03      9.82 o
   4   9   8       17.81       33.82      8.54 o
   5   9   8        2.40       10.70      6.03 o
   6   9   8      138.30      160.45     14.06 o
   7   9   8        2.33       -0.25     20.57 o
   8   9   8        8.34       21.88     26.07 o
   9   9   8       51.36       58.40     12.45 o
  10   9   8        9.02       18.61     11.44 o
  -9  10   8        8.57       18.73      8.39 o
  -8  10   8        0.42       12.83      6.70 o
  -7  10   8       11.59       22.04      6.98 o
  -6  10   8       68.62       73.25     15.87 o
  -5  10   8       99.28       89.75     10.21 o
  -4  10   8       53.22       56.56      8.08 o
  -3  10   8      334.87      338.42     13.95 o
  -2  10   8       51.20       54.93      7.17 o
  -1  10   8      284.45      237.82     10.65 o
   0  10   8       93.72       83.94      7.41 o
   1  10   8       52.63       45.49      5.52 o
   2  10   8       13.08       22.77      6.43 o
   3  10   8       14.99        3.53      6.73 o
   4  10   8       52.45       42.57      7.49 o
   5  10   8      196.23      227.63     16.96 o
   6  10   8       64.57       72.19     26.04 o
   7  10   8      143.85      194.58     16.97 o
   8  10   8       13.92       27.48     10.52 o
   9  10   8        4.28       14.63     10.31 o
  -9  11   8        0.28        0.07     10.23 o
  -8  11   8       55.79       63.61     12.47 o
  -7  11   8       15.68       19.08      8.87 o
  -6  11   8       11.92       22.76      9.13 o
  -5  11   8       41.57       49.29      9.25 o
  -4  11   8       66.12       69.49     10.55 o
  -3  11   8        7.04        5.60      6.13 o
  -2  11   8        7.85       -2.21      5.61 o
  -1  11   8      108.62      111.68      8.47 o
   0  11   8      133.27      135.64      9.22 o
   1  11   8       83.18       94.97      9.67 o
   2  11   8        0.53       -0.21      4.46 o
   3  11   8       24.82       26.55      6.52 o
   4  11   8        2.98       -0.49      5.45 o
   5  11   8        2.19        4.35      5.82 o
   6  11   8        2.82        5.98      9.35 o
   7  11   8        4.02       -1.48      9.49 o
   8  11   8        5.00        5.56     10.62 o
   9  11   8       13.18       14.14     11.33 o
  -8  12   8        0.04       -7.73     10.38 o
  -7  12   8        2.74        6.93     13.37 o
  -6  12   8       66.88       62.26     11.00 o
  -5  12   8      112.68      143.29     13.74 o
  -4  12   8        2.10        1.26      8.34 o
  -3  12   8        0.77       -6.07      6.07 o
  -2  12   8       59.12       62.71      8.59 o
  -1  12   8       31.12       25.63      7.69 o
   0  12   8       95.63       95.66      8.80 o
   1  12   8       56.94       62.36      8.01 o
   2  12   8      218.68      219.23     19.55 o
   3  12   8        5.92        0.54      6.40 o
   4  12   8       39.01       55.20      8.96 o
   5  12   8        5.39        0.12      7.42 o
   6  12   8        9.10        8.44      8.35 o
   7  12   8        3.42        5.74      8.53 o
   8  12   8        0.91       -8.45      8.45 o
  -7  13   8        0.50       -2.42     14.38 o
  -6  13   8        9.87       16.02     10.76 o
  -5  13   8       31.82       33.05     11.43 o
  -4  13   8        6.51        5.23      9.29 o
  -3  13   8        3.09       -3.41      6.59 o
  -2  13   8       44.45       40.72      8.91 o
  -1  13   8        5.14        2.38      8.67 o
   0  13   8        0.02        0.51      7.05 o
   1  13   8        7.22        6.77      6.25 o
   2  13   8        0.00       -4.61      6.61 o
   3  13   8        0.01       -4.04      8.95 o
   4  13   8       29.73       18.32      9.81 o
   5  13   8        0.02       -5.35      9.95 o
   6  13   8       90.14       81.48     18.48 o
   7  13   8        3.63       -6.35     11.29 o
  -6  14   8        0.49        4.77      9.72 o
  -5  14   8       26.27       21.22     16.63 o
  -4  14   8        0.01       -9.28      9.28 o
  -3  14   8        9.08        7.52      9.87 o
  -2  14   8        1.63       -6.80      8.87 o
  -1  14   8        5.99        2.27      7.24 o
   0  14   8        2.80        2.48      7.85 o
   1  14   8        2.09       10.40      9.75 o
   2  14   8        5.03        3.96     10.63 o
   3  14   8       31.01       34.75     11.65 o
   4  14   8        0.02       16.46      8.73 o
   5  14   8        0.16       -9.62     10.21 o
   6  14   8       12.07       11.60     12.45 o
  -4  15   8        0.12       -9.52      9.52 o
  -3  15   8       52.94       42.66     20.21 o
  -2  15   8       47.53       33.97     11.53 o
  -1  15   8       23.81       21.72      9.19 o
   0  15   8        1.71        6.45     14.40 o
   1  15   8       20.57       32.47     29.23 o
   2  15   8        0.18       14.69     11.60 o
   3  15   8        9.56       13.77      9.67 o
   4  15   8        0.59        2.30     11.28 o
  -2  16   8        0.30       21.81     11.73 o
  -1  16   8        0.15      -11.19     11.19 o
   0  16   8        1.04       -9.92      9.92 o
   1  16   8        0.56       12.14     11.41 o
  -9   0   9       40.64       35.55      4.65 o
  -7   0   9      125.77      114.03      6.54 o
  -5   0   9     1741.79     1623.14     35.13 o
  -3   0   9     1619.58     1628.81     29.05 o
  -1   0   9     2642.15     2563.99     54.43 o
   1   0   9        0.13        4.61      2.64 o
   3   0   9      485.03      505.96     12.17 o
   5   0   9       40.18       51.66      5.15 o
   7   0   9      639.43      642.16     26.58 o
   9   0   9       26.44       11.93     10.11 o
  11   0   9        7.93        9.88     12.15 o
 -12   1   9        2.19        0.52      5.27 o
 -11   1   9       18.34       30.63      9.66 o
 -10   1   9        2.24       -0.80      6.77 o
  -9   1   9       12.23       18.93      5.18 o
  -8   1   9        0.15        0.77      4.04 o
  -7   1   9      183.92      173.09     10.60 o
  -6   1   9       68.79       70.11      2.62 o
  -5   1   9       26.57       29.41      1.87 o
  -4   1   9        2.04        6.35      1.39 o
  -3   1   9       60.78       59.80      3.24 o
  -2   1   9        1.67       12.94      2.12 o
  -1   1   9      226.41      245.01      5.43 o
   0   1   9      740.99      872.61     14.59 o
   1   1   9      797.39      875.76     14.69 o
   2   1   9      119.49      109.18      3.73 o
   3   1   9     2153.45     2303.95     35.50 o
   4   1   9      369.95      384.26      7.95 o
   5   1   9      192.78      209.58      8.13 o
   6   1   9      305.99      334.32     10.47 o
   7   1   9      175.09      176.61      8.91 o
   8   1   9       63.11       52.47      6.08 o
   9   1   9      108.07      112.23     13.31 o
  10   1   9       15.28       18.76      8.27 o
  11   1   9        0.22        5.55      8.59 o
  12   1   9       13.82       -2.13      8.18 o
 -12   2   9        8.12       -2.89      9.39 o
 -11   2   9        8.30        9.79      9.08 o
 -10   2   9       43.85       40.50     10.93 o
  -9   2   9        0.27        2.51      5.62 o
  -8   2   9       82.73       82.88      6.86 o
  -7   2   9      175.34      203.17     11.10 o
  -6   2   9     1452.05     1382.72     26.82 o
  -5   2   9        1.24        1.90      1.38 o
  -4   2   9      782.68      804.49     14.52 o
  -3   2   9      534.49      647.25     11.66 o
  -2   2   9      122.95       87.92      2.94 o
  -1   2   9      542.37      554.60     10.55 o
   0   2   9      801.31      827.12     14.81 o
   1   2   9      610.85      635.98     12.13 o
   2   2   9     1519.00     1592.29     26.75 o
   3   2   9      385.31      396.97      8.74 o
   4   2   9      632.61      587.31     11.03 o
   5   2   9       46.00       55.09      4.81 o
   6   2   9       60.88       66.43      7.28 o
   7   2   9      541.65      547.58     17.02 o
   8   2   9        3.34        8.64      5.09 o
   9   2   9       28.50       25.95      6.57 o
  10   2   9        8.79        9.18      6.60 o
  11   2   9        0.05       -1.96      7.20 o
  12   2   9        0.75       -1.94      8.05 o
 -12   3   9       14.80       20.12     11.93 o
 -11   3   9        0.66       -1.29     10.46 o
 -10   3   9       27.67       29.01      7.96 o
  -9   3   9      100.63       96.08      9.11 o
  -8   3   9        1.24        0.90      4.25 o
  -7   3   9       16.47       25.06      5.32 o
  -6   3   9      156.68      160.04      4.47 o
  -5   3   9      917.92      857.86     15.51 o
  -4   3   9        8.93        4.09      1.43 o
  -3   3   9     1136.98     1201.25     19.28 o
  -2   3   9       78.31       70.08      3.10 o
  -1   3   9      105.02      108.27      3.95 o
   0   3   9        1.11        2.75      2.09 o
   1   3   9     1214.04     1379.56     25.10 o
   2   3   9     1401.93     1579.35     26.79 o
   3   3   9       40.63       40.32      3.28 o
   4   3   9       35.94       46.29      3.47 o
   5   3   9       37.66       40.81      3.64 o
   6   3   9      205.90      223.93      9.04 o
   7   3   9      173.17      141.06      8.39 o
   8   3   9        7.84        0.80      4.46 o
   9   3   9       46.45       40.95      6.74 o
  10   3   9       37.63       37.75      8.50 o
  11   3   9        1.50       13.31     12.13 o
 -12   4   9        7.95       -7.61     11.40 o
 -11   4   9        0.33        2.06      7.99 o
 -10   4   9       21.02       16.01      8.22 o
  -9   4   9       60.09       70.61      9.85 o
  -8   4   9        1.92        5.78      5.17 o
  -7   4   9        9.87        7.99      2.71 o
  -6   4   9       16.92       12.59      2.83 o
  -5   4   9      656.64      625.18     13.26 o
  -4   4   9      239.99      220.43      6.30 o
  -3   4   9       24.05       43.95      2.50 o
  -2   4   9        3.90        5.94      2.00 o
  -1   4   9      680.44      648.52     12.93 o
   0   4   9      743.73      762.44     15.33 o
   1   4   9      284.28      228.47     10.82 o
   2   4   9       31.58       31.08      3.66 o
   3   4   9      354.80      301.06      7.42 o
   4   4   9      152.59      135.98      5.44 o
   5   4   9        3.05        8.18      2.62 o
   6   4   9      268.84      251.93      8.55 o
   7   4   9        0.04       -2.01      4.83 o
   8   4   9        3.96        7.55      4.55 o
   9   4   9      105.02      104.23     11.51 o
  10   4   9        0.77       -6.31      8.87 o
  11   4   9       21.80       10.13      8.11 o
 -11   5   9       20.26       18.95      9.59 o
 -10   5   9       29.60       39.15     17.18 o
  -9   5   9       40.30       40.33      6.08 o
  -8   5   9       23.53       27.00      3.84 o
  -7   5   9      387.29      357.12     12.30 o
  -6   5   9       17.80       19.88      3.34 o
  -5   5   9     1354.88     1270.21     27.76 o
  -4   5   9      349.79      352.30      8.33 o
  -3   5   9       37.21       32.10      3.34 o
  -2   5   9     1235.76     1266.17     20.59 o
  -1   5   9      135.41      143.40      5.27 o
   0   5   9      101.57       91.69      4.64 o
   1   5   9       79.89       86.87      4.13 o
   2   5   9      813.25      787.15     15.59 o
   3   5   9      462.73      453.17     10.08 o
   4   5   9       35.84       39.32      3.50 o
   5   5   9      402.60      407.92     10.31 o
   6   5   9        0.15        1.22      3.54 o
   7   5   9       44.28       53.00      6.70 o
   8   5   9        0.10        0.88      4.82 o
   9   5   9       57.79       54.06      8.94 o
  10   5   9        4.72        0.02      7.21 o
  11   5   9        5.72       10.78      8.88 o
 -11   6   9        2.91       14.04     10.39 o
 -10   6   9        8.99       13.12      6.03 o
  -9   6   9        1.83       -0.24      6.10 o
  -8   6   9       16.14       17.11      4.97 o
  -7   6   9        4.79        8.40      3.90 o
  -6   6   9      275.78      269.30     11.09 o
  -5   6   9        3.11        0.07      3.62 o
  -4   6   9      174.41      162.29      9.29 o
  -3   6   9      848.92      829.10     23.35 o
  -2   6   9        1.15        1.99      2.37 o
  -1   6   9       25.59       34.53      3.33 o
   0   6   9       12.54       15.99      3.30 o
   1   6   9      122.82      131.05      5.43 o
   2   6   9        9.95       12.75      3.17 o
   3   6   9       81.11       91.08      5.25 o
   4   6   9     1107.08     1170.29     23.59 o
   5   6   9      181.81      169.62     10.36 o
   6   6   9      117.57      128.33      7.06 o
   7   6   9       14.55       14.30      6.29 o
   8   6   9       25.13       36.45      7.60 o
   9   6   9       18.06        9.15      8.77 o
  10   6   9        0.13        9.16      9.09 o
  11   6   9        0.65       -7.54      9.77 o
 -11   7   9        6.99       11.77     11.50 o
 -10   7   9        0.29       -4.76      6.11 o
  -9   7   9        1.32       -5.93      5.93 o
  -8   7   9       35.48       31.31      5.18 o
  -7   7   9       40.38       51.32      5.62 o
  -6   7   9       31.58       46.69      5.36 o
  -5   7   9       60.52       64.34      5.81 o
  -4   7   9        1.89        0.50      3.11 o
  -3   7   9      122.00      130.40      5.56 o
  -2   7   9       43.95       30.31      3.50 o
  -1   7   9        1.67        1.58      2.43 o
   0   7   9      353.54      312.18      8.75 o
   1   7   9        0.11        3.15      3.39 o
   2   7   9       83.69       96.91      6.04 o
   3   7   9      127.81      163.26     10.05 o
   4   7   9      823.03      824.87     19.86 o
   5   7   9       46.64       51.40      6.30 o
   6   7   9       18.15       14.64      5.75 o
   7   7   9       35.32       33.23      8.62 o
   8   7   9       18.86       16.99      8.45 o
   9   7   9        0.47       10.11      8.95 o
  10   7   9        0.61       -4.00      9.34 o
 -10   8   9        0.19       -5.45      7.47 o
  -9   8   9       27.64       29.97      6.31 o
  -8   8   9        2.80        5.95      4.94 o
  -7   8   9        2.79        3.41      6.71 o
  -6   8   9        7.56        7.94      4.59 o
  -5   8   9       24.90       21.54      4.87 o
  -4   8   9       27.71       26.40      4.71 o
  -3   8   9      419.17      386.63     11.55 o
  -2   8   9       21.90       22.44      3.56 o
  -1   8   9      257.59      243.99      7.38 o
   0   8   9       35.59       24.87      4.16 o
   1   8   9      220.84      227.60     12.71 o
   2   8   9        6.19        2.53      4.04 o
   3   8   9      604.56      601.23     17.26 o
   4   8   9       98.23       96.86      7.37 o
   5   8   9       18.13       20.49     14.74 o
   6   8   9        0.15       -5.94      5.94 o
   7   8   9        6.77       -6.40      6.82 o
   8   8   9        0.71        3.50      8.18 o
   9   8   9       44.91       50.55     11.57 o
  10   8   9        1.03        4.95     10.43 o
 -10   9   9        0.68        4.22      8.55 o
  -9   9   9        3.47        0.67      6.27 o
  -8   9   9       19.11       22.88      6.43 o
  -7   9   9       66.51       72.80      7.51 o
  -6   9   9       53.17       60.97      7.21 o
  -5   9   9      146.52      164.07      9.34 o
  -4   9   9        4.31       12.53      4.25 o
  -3   9   9       18.38       16.73      4.81 o
  -2   9   9      102.49      104.46      6.83 o
  -1   9   9       86.13       73.09      9.68 o
   0   9   9      156.28      128.12      7.04 o
   1   9   9      247.29      223.67      9.14 o
   2   9   9      307.82      280.00     11.47 o
   3   9   9      326.70      315.61     12.26 o
   4   9   9        0.01        5.79      5.51 o
   5   9   9      235.33      225.75     13.11 o
   6   9   9        5.25        7.46     23.60 o
   7   9   9        1.09        0.22     13.71 o
   8   9   9       30.71       12.02     20.35 o
   9   9   9        1.38        4.48     16.92 o
  10   9   9        0.03        1.44     10.61 o
  -9  10   9       15.60       12.59      8.27 o
  -8  10   9       22.82       18.45      8.66 o
  -7  10   9        6.19        5.47      6.60 o
  -6  10   9        9.17        5.11      7.60 o
  -5  10   9       36.69       44.72      8.75 o
  -4  10   9      125.29      119.68      9.05 o
  -3  10   9        0.23        0.94      6.95 o
  -2  10   9        0.95        7.56      5.86 o
  -1  10   9        0.01       -2.85      3.99 o
   0  10   9       92.93       80.36      7.51 o
   1  10   9        5.47        4.16      4.23 o
   2  10   9       34.96       25.42      5.06 o
   3  10   9        7.64        7.49      4.99 o
   4  10   9      103.70       99.04      9.87 o
   5  10   9       10.90       33.88      7.91 o
   6  10   9       15.83       14.92      8.73 o
   7  10   9       40.96       20.16      9.96 o
   8  10   9       47.91       32.87     11.25 o
   9  10   9        9.28       15.46     10.77 o
  -9  11   9       18.32       37.79     11.90 o
  -8  11   9       14.87       25.27     13.86 o
  -7  11   9       16.23       17.09      9.01 o
  -6  11   9        5.20       14.18      8.65 o
  -5  11   9       25.15       29.73     11.46 o
  -4  11   9       89.31      104.25     11.77 o
  -3  11   9        4.72        8.81     10.36 o
  -2  11   9       47.43       50.50     12.87 o
  -1  11   9        0.00       -5.22      5.22 o
   0  11   9        5.54        2.72      5.08 o
   1  11   9      100.68       92.46      8.46 o
   2  11   9       13.50       10.35      4.98 o
   3  11   9        1.29        5.74      5.94 o
   4  11   9        0.32        1.63      5.43 o
   5  11   9        0.66        5.57      7.03 o
   6  11   9       27.43       25.64     10.51 o
   7  11   9        0.48       -3.08      9.29 o
   8  11   9        0.00       -3.79     10.07 o
  -8  12   9        1.72        6.13     21.99 o
  -7  12   9        1.00        0.30      9.26 o
  -6  12   9      125.73       97.20     23.39 o
  -5  12   9        4.37       -0.19      8.23 o
  -4  12   9       12.83       11.44      8.34 o
  -3  12   9       19.79       14.03      7.33 o
  -2  12   9        2.36       -4.74      5.81 o
  -1  12   9      145.63      149.29     11.22 o
   0  12   9        0.08        1.92      5.44 o
   1  12   9       26.15       19.26      6.87 o
   2  12   9       41.76       52.20      8.10 o
   3  12   9        4.35       -5.39      5.39 o
   4  12   9        0.05       -0.93      5.76 o
   5  12   9       52.59       51.93      9.67 o
   6  12   9        1.24        6.79      8.75 o
   7  12   9        0.24        1.13      8.57 o
   8  12   9        0.48        2.29      9.40 o
  -7  13   9        3.03       -4.83     10.05 o
  -6  13   9        7.92        8.00     10.02 o
  -5  13   9        2.18        2.08      9.56 o
  -4  13   9       14.82        6.85      8.91 o
  -3  13   9        0.35       -7.09      8.54 o
  -2  13   9        8.07        5.69      6.80 o
  -1  13   9       13.12       19.15      9.52 o
   0  13   9       65.39       55.54      9.89 o
   1  13   9        3.50        2.01      6.43 o
   2  13   9       26.07       22.94     13.40 o
   3  13   9       43.21       46.82      9.61 o
   4  13   9        8.18       -5.84      7.26 o
   5  13   9       30.36       30.05     11.95 o
   6  13   9        5.72       -0.62      8.80 o
   7  13   9        0.01       -5.77      9.42 o
  -6  14   9        8.37       11.82     11.08 o
  -5  14   9       10.96        7.27     16.49 o
  -4  14   9       14.00       15.31     10.79 o
  -3  14   9        9.37       28.90     11.21 o
  -2  14   9        0.36        6.20      7.88 o
  -1  14   9        3.49       -2.28     12.25 o
   0  14   9        2.56       -1.27     11.46 o
   1  14   9        0.65       -7.75      7.75 o
   2  14   9       99.11      121.41     13.32 o
   3  14   9        1.82       -7.45      7.45 o
   4  14   9        4.81       12.87      8.94 o
   5  14   9        3.41       -2.27     14.36 o
  -4  15   9        0.06       -9.42     11.63 o
  -3  15   9        1.13        9.46     10.16 o
  -2  15   9       18.23       11.10      9.11 o
  -1  15   9        1.62       -2.26      8.23 o
   0  15   9       21.83       31.00     10.91 o
   1  15   9        6.41        0.87     10.80 o
   2  15   9        5.30       21.20     12.14 o
   3  15   9        1.45       -6.00      8.54 o
   4  15   9        2.07       -8.76     12.22 o
  -1  16   9        6.23        2.14     10.69 o
   0  16   9        9.06       11.13     15.41 o
   1  16   9       14.73       18.32     10.91 o
 -10   0  10        5.78       -0.98      5.74 o
  -8   0  10       71.52       86.91     11.35 o
  -6   0  10      488.72      493.84     12.68 o
  -4   0  10      477.85      376.95     10.28 o
  -2   0  10    27092.85    29304.96    594.77 o
   0   0  10     1734.12     1608.64     35.78 o
   2   0  10     5873.04     5873.50    111.85 o
   4   0  10      427.93      390.82     13.58 o
   6   0  10       18.14       12.19      6.60 o
   8   0  10      287.09      268.01     16.45 o
  10   0  10       11.25       10.55     10.86 o
  12   0  10        2.01        1.96     14.56 o
 -12   1  10        0.00       -7.92      7.92 o
 -11   1  10       91.91       94.42     12.82 o
 -10   1  10       24.26       19.99      8.37 o
  -9   1  10       57.08       69.81     16.47 o
  -8   1  10       85.11       72.86      5.95 o
  -7   1  10      217.23      197.14      6.16 o
  -6   1  10       68.52       69.94      3.12 o
  -5   1  10        2.11        4.94      1.63 o
  -4   1  10      172.24      154.68      4.52 o
  -3   1  10     1172.55     1096.70     16.31 o
  -2   1  10      372.07      440.56      8.36 o
  -1   1  10      429.80      513.78      9.51 o
   0   1  10        7.49        2.48      1.70 o
   1   1  10       51.28       61.88      4.32 o
   2   1  10     1427.90     1357.09     22.07 o
   3   1  10     1212.27     1349.35     23.24 o
   4   1  10      650.83      635.90     11.77 o
   5   1  10       36.30       45.56      3.64 o
   6   1  10      724.30      701.64     15.89 o
   7   1  10       11.54       14.85      4.67 o
   8   1  10       26.17       27.74      6.17 o
   9   1  10        6.74        5.51      6.77 o
  10   1  10        2.05        3.34      7.54 o
  11   1  10       10.11       -3.66      8.59 o
  12   1  10        0.01       -1.00      8.33 o
 -12   2  10        8.22       -7.17      9.26 o
 -11   2  10       12.11        9.04      9.57 o
 -10   2  10        1.32       -5.31      5.31 o
  -9   2  10      178.58      211.04     13.78 o
  -8   2  10        0.48        3.85      4.14 o
  -7   2  10      668.37      644.53     20.90 o
  -6   2  10      724.45      671.49     13.30 o
  -5   2  10       15.76       17.55      1.97 o
  -4   2  10      391.52      460.32     10.09 o
  -3   2  10        8.69        9.43      1.62 o
  -2   2  10       46.95      103.98      3.63 o
  -1   2  10     3222.77     3468.69     54.67 o
   0   2  10      875.93      868.39     15.69 o
   1   2  10        0.49        2.75      1.90 o
   2   2  10      323.13      368.70      8.46 o
   3   2  10        0.24        7.76      2.70 o
   4   2  10       25.90       35.94      2.79 o
   5   2  10       66.44       65.59      3.81 o
   6   2  10      148.17      148.65      9.77 o
   7   2  10       77.60       90.40     10.92 o
   8   2  10      305.03      309.95     14.31 o
   9   2  10        0.08        2.65      6.59 o
  10   2  10       13.24       24.10      8.62 o
  11   2  10        0.84       -6.85      6.85 o
 -12   3  10        4.50       -3.47     10.33 o
 -11   3  10        0.18       -4.05      8.37 o
 -10   3  10       47.36       57.68     15.96 o
  -9   3  10        4.34        0.09      5.39 o
  -8   3  10        1.36        2.39      4.87 o
  -7   3  10      191.61      183.07      6.25 o
  -6   3  10       13.96       13.76      2.74 o
  -5   3  10      140.35      161.95      8.77 o
  -4   3  10       22.84       18.35      2.57 o
  -3   3  10       16.47       15.36      1.68 o
  -2   3  10      199.20      237.69      5.98 o
  -1   3  10     2568.93     2497.51     40.33 o
   0   3  10      160.29      149.60      5.19 o
   1   3  10     1361.65     1294.03     25.53 o
   2   3  10      731.68      758.54     15.48 o
   3   3  10      122.87      148.10      5.40 o
   4   3  10      189.09      206.93      6.48 o
   5   3  10       57.70       80.99      5.10 o
   6   3  10      346.44      344.07     11.06 o
   7   3  10      422.36      423.11     16.67 o
   8   3  10        2.64       13.23      5.56 o
   9   3  10       78.30       82.22      9.70 o
  10   3  10        2.73        1.76     10.24 o
  11   3  10       11.36       15.85      8.72 o
 -12   4  10        2.19       -3.07     12.02 o
 -11   4  10        6.75        1.45     11.49 o
 -10   4  10        4.85        9.48      7.90 o
  -9   4  10        3.50        0.14      5.16 o
  -8   4  10       33.68       44.53      7.29 o
  -7   4  10        9.96        8.22      2.82 o
  -6   4  10      148.54      133.45      7.59 o
  -5   4  10       47.02       57.21      5.42 o
  -4   4  10      137.47      131.91      4.58 o
  -3   4  10       42.22       41.58      3.53 o
  -2   4  10      960.73      905.44     16.58 o
  -1   4  10      540.52      561.40     12.83 o
   0   4  10       17.04        4.83      2.35 o
   1   4  10       67.09       79.30      4.62 o
   2   4  10      192.80      184.23      6.17 o
   3   4  10        3.25        4.49      2.18 o
   4   4  10      123.85      136.73      5.33 o
   5   4  10        5.57        5.52      2.64 o
   6   4  10      578.78      560.01     14.06 o
   7   4  10       12.66        9.41      4.82 o
   8   4  10       17.85       18.77      6.71 o
   9   4  10       52.60       57.59      9.02 o
  10   4  10        6.10        1.05      7.34 o
  11   4  10        4.57       -0.33      7.96 o
 -11   5  10        0.18       -8.51      8.51 o
 -10   5  10       17.88       15.68      8.86 o
  -9   5  10        0.00        1.89      4.23 o
  -8   5  10      226.95      221.79      8.74 o
  -7   5  10        5.92        3.87      3.39 o
  -6   5  10      106.17       96.05     10.51 o
  -5   5  10     1176.25     1151.86     25.59 o
  -4   5  10        0.33        3.02      2.88 o
  -3   5  10      549.33      535.60     12.52 o
  -2   5  10      155.33      157.99      5.02 o
  -1   5  10       48.62       64.88      3.95 o
   0   5  10      396.14      383.83     12.61 o
   1   5  10        6.29        8.07      2.69 o
   2   5  10        7.39        6.41      2.63 o
   3   5  10       17.63       12.85      2.95 o
   4   5  10       28.09       20.31      3.43 o
   5   5  10      329.80      355.84      9.75 o
   6   5  10      326.41      319.69     10.17 o
   7   5  10       22.48       14.43      7.34 o
   8   5  10       96.51      136.41     11.16 o
   9   5  10        5.21       13.59      7.36 o
  10   5  10        2.72        5.76      7.94 o
  11   5  10        3.01       -6.56      9.63 o
 -11   6  10        9.29        4.95     10.55 o
 -10   6  10        8.71        9.79      5.80 o
  -9   6  10        7.91       20.62      6.28 o
  -8   6  10       22.46       29.37      4.67 o
  -7   6  10       16.04       17.32      4.03 o
  -6   6  10        1.99        5.32      3.74 o
  -5   6  10        2.91        8.25      3.85 o
  -4   6  10      121.95      118.51      6.36 o
  -3   6  10        3.00        2.14      2.78 o
  -2   6  10        1.16        1.50      2.19 o
  -1   6  10       95.54       91.89      4.73 o
   0   6  10        4.97        6.28      2.85 o
   1   6  10      294.54      306.59      9.02 o
   2   6  10      527.98      505.77     11.80 o
   3   6  10       59.85       64.79      4.65 o
   4   6  10      243.95      257.23     12.44 o
   5   6  10      401.25      372.98     11.59 o
   6   6  10        8.88        0.97      4.06 o
   7   6  10       93.64      124.36     10.69 o
   8   6  10       31.43       35.51      8.35 o
   9   6  10       47.30       21.02      9.38 o
  10   6  10       24.53       22.50     18.52 o
  11   6  10        0.02        6.94     13.04 o
 -11   7  10        0.16        9.05     11.29 o
 -10   7  10        6.85        4.14      6.40 o
  -9   7  10        0.00       -0.77      6.18 o
  -8   7  10       34.46       35.12      5.42 o
  -7   7  10        5.62        6.88      4.43 o
  -6   7  10      106.94      114.97      8.11 o
  -5   7  10      174.01      157.06      8.04 o
  -4   7  10       66.37       60.14      7.32 o
  -3   7  10      644.11      631.24     15.29 o
  -2   7  10       35.57       42.69      4.03 o
  -1   7  10      207.74      207.37      6.53 o
   0   7  10      157.45      150.18      6.29 o
   1   7  10        3.87        3.57      3.22 o
   2   7  10      240.38      218.84      9.25 o
   3   7  10      977.41      986.54     24.27 o
   4   7  10       85.14       81.70      6.76 o
   5   7  10       87.48       78.70      7.97 o
   6   7  10       16.08        5.51      4.98 o
   7   7  10       47.81       55.83      9.76 o
   8   7  10       26.39       23.64      9.23 o
   9   7  10        4.74        3.89      8.77 o
  10   7  10        6.56       12.67     10.42 o
 -10   8  10        0.25       -6.96      6.96 o
  -9   8  10        2.35       -1.19      6.95 o
  -8   8  10        0.62       -2.58      4.69 o
  -7   8  10        1.48        1.82      4.58 o
  -6   8  10       65.97       60.51      6.38 o
  -5   8  10       15.55       16.20      4.93 o
  -4   8  10      855.73      849.85     20.79 o
  -3   8  10      357.09      341.86     16.06 o
  -2   8  10      368.00      380.86     10.29 o
  -1   8  10      170.94      180.52      7.26 o
   0   8  10      126.02      108.51      6.78 o
   1   8  10        6.19       11.32      5.39 o
   2   8  10        2.87        1.17      4.11 o
   3   8  10        1.02        5.93      4.60 o
   4   8  10       71.15       55.19      6.40 o
   5   8  10       29.00       15.15      6.08 o
   6   8  10        0.18       -6.00      6.00 o
   7   8  10        1.50       -1.88      7.03 o
   8   8  10       69.87       72.51     11.83 o
   9   8  10       55.62       64.05     13.89 o
  10   8  10        0.52       -1.99     10.21 o
 -10   9  10        4.16        3.83      8.41 o
  -9   9  10        3.71       -4.97      6.22 o
  -8   9  10      105.49      136.46      9.29 o
  -7   9  10       18.74       20.60      6.02 o
  -6   9  10       26.18       36.60      6.47 o
  -5   9  10       29.20       26.49      5.65 o
  -4   9  10       76.65       75.06      7.44 o
  -3   9  10       36.67       35.42      6.28 o
  -2   9  10      171.30      166.39      9.66 o
  -1   9  10      100.98       95.70      6.77 o
   0   9  10      283.00      271.01      9.45 o
   1   9  10       16.70       15.18      4.98 o
   2   9  10       58.46       38.33      5.96 o
   3   9  10      133.24      134.71      8.77 o
   4   9  10      140.11      124.95     12.56 o
   5   9  10       86.11       85.39     12.20 o
   6   9  10      142.74      161.03     15.04 o
   7   9  10        0.40       -3.61      7.47 o
   8   9  10       12.92       25.24      9.75 o
   9   9  10        1.02       -4.73      9.34 o
  -9  10  10       10.49        2.68      7.88 o
  -8  10  10       20.55       21.28      7.61 o
  -7  10  10        4.16        7.70      6.60 o
  -6  10  10        1.28        6.69     14.51 o
  -5  10  10       71.56       74.74      9.90 o
  -4  10  10       24.52       16.17      7.71 o
  -3  10  10       60.74       59.64      7.66 o
  -2  10  10      109.17      109.29      8.91 o
  -1  10  10       63.85       63.18      6.43 o
   0  10  10       10.18       -2.92      4.52 o
   1  10  10      102.35      106.20      7.39 o
   2  10  10      151.31      145.85      8.28 o
   3  10  10       97.06      119.71      8.91 o
   4  10  10        0.19       -6.05      6.05 o
   5  10  10       92.30      122.11     20.62 o
   6  10  10        6.63       10.78      8.94 o
   7  10  10       41.14       51.66     11.76 o
   8  10  10        4.71        8.46     23.11 o
   9  10  10        2.12       12.61     10.63 o
  -9  11  10        2.34        6.75     11.03 o
  -8  11  10       26.37       15.40      9.60 o
  -7  11  10        3.47        8.35      8.72 o
  -6  11  10        0.18       -4.76      7.49 o
  -5  11  10        0.59       -3.02      7.59 o
  -4  11  10        3.91       -1.84      7.27 o
  -3  11  10      121.93      134.98     12.92 o
  -2  11  10       20.20        9.77      6.61 o
  -1  11  10       42.16       47.82      7.40 o
   0  11  10       33.16       33.34      6.14 o
   1  11  10        0.14       -2.47      5.01 o
   2  11  10       49.18       43.74      8.52 o
   3  11  10        0.54        0.70      5.13 o
   4  11  10       36.14       24.75      7.96 o
   5  11  10       12.74       14.72      7.59 o
   6  11  10       11.24       -4.83      8.85 o
   7  11  10       60.25       63.98     13.14 o
   8  11  10        0.25       10.06     11.05 o
  -8  12  10       22.42       34.97     12.83 o
  -7  12  10       13.17        8.41     15.50 o
  -6  12  10        2.62       -7.48     12.01 o
  -5  12  10        0.45       -5.00      8.84 o
  -4  12  10       53.59       48.96     13.75 o
  -3  12  10        5.73        4.16      9.57 o
  -2  12  10       53.20       55.15     10.96 o
  -1  12  10        3.69        3.64      7.94 o
   0  12  10        0.61        1.88      5.96 o
   1  12  10        1.68       -0.09      5.76 o
   2  12  10       41.05       35.60      7.22 o
   3  12  10        6.49        0.49      5.99 o
   4  12  10        0.21       -1.32      5.92 o
   5  12  10        9.80       15.37      7.32 o
   6  12  10        0.01        4.37      8.37 o
   7  12  10        2.37        5.51      9.15 o
  -7  13  10        2.28       -1.94      9.93 o
  -6  13  10        0.34       -4.91      9.73 o
  -5  13  10        4.42       -3.38      9.31 o
  -4  13  10        8.07       13.14      9.61 o
  -3  13  10       19.52       23.60     10.23 o
  -2  13  10        4.43        5.42      7.16 o
  -1  13  10       63.66       60.54      9.30 o
   0  13  10       48.62       60.46      9.28 o
   1  13  10       79.95       84.28      9.56 o
   2  13  10       38.92       28.78      8.84 o
   3  13  10       22.63       18.78      8.55 o
   4  13  10       28.54       36.97     15.81 o
   5  13  10        1.17        0.88      8.47 o
   6  13  10       24.64       30.33     10.28 o
  -6  14  10        0.16        2.60     10.54 o
  -5  14  10        1.38        6.02     10.62 o
  -4  14  10        0.67       -2.91     12.48 o
  -3  14  10        0.63        0.90     10.54 o
  -2  14  10       60.20       60.27      9.91 o
  -1  14  10        8.25        0.82      8.61 o
   0  14  10       61.95       38.37      9.32 o
   1  14  10       38.08       41.96     13.09 o
   2  14  10        8.71        7.14      8.88 o
   3  14  10       22.78       43.79     10.73 o
   4  14  10        0.35       -1.53      8.90 o
   5  14  10        0.39       -4.26     10.13 o
  -4  15  10        0.02        2.53     12.64 o
  -3  15  10       28.80       32.19     11.38 o
  -2  15  10        0.01       -3.31      8.70 o
  -1  15  10        5.02       -3.44      8.34 o
   0  15  10        1.99        3.11      9.76 o
   1  15  10        2.28       -4.83     14.64 o
   2  15  10        5.29       -4.67     13.71 o
   3  15  10        0.97      -16.93     19.67 o
   4  15  10        0.00      -17.78     19.64 o
  -9   0  11       73.68       70.87      9.39 o
  -7   0  11      322.55      306.59     14.65 o
  -5   0  11        9.13        6.59      3.98 o
  -3   0  11     2468.49     2340.12     50.42 o
  -1   0  11     1308.29     1341.65     33.75 o
   1   0  11        0.02        3.60      2.76 o
   3   0  11       71.53       99.51      6.14 o
   5   0  11       89.50       83.56      7.58 o
   7   0  11       21.99        8.73      8.10 o
   9   0  11       11.47       31.39     11.44 o
  11   0  11       42.14       49.10     15.67 o
 -11   1  11       18.32       18.25      8.73 o
 -10   1  11        1.10       -6.77      6.77 o
  -9   1  11       21.83       19.45      5.33 o
  -8   1  11        9.76        4.61      3.05 o
  -7   1  11       58.14       68.50      3.83 o
  -6   1  11      507.90      520.95     12.46 o
  -5   1  11      193.71      190.70      4.87 o
  -4   1  11      299.64      256.62      5.82 o
  -3   1  11      150.36      240.44      7.57 o
  -2   1  11       91.59      104.56      3.60 o
  -1   1  11      147.24      119.97      4.86 o
   0   1  11      296.32      325.23      7.10 o
   1   1  11      863.49      774.42     13.72 o
   2   1  11      612.33      674.81     21.30 o
   3   1  11     1838.15     2055.92     34.30 o
   4   1  11      172.69      192.30      6.30 o
   5   1  11      207.32      212.71      7.13 o
   6   1  11      141.73      143.29      7.94 o
   7   1  11      213.06      227.63     12.15 o
   8   1  11       61.85       67.74      9.64 o
   9   1  11        4.69        6.56      7.35 o
  10   1  11       31.11       48.23     10.07 o
  11   1  11        1.39       -1.78      8.88 o
 -12   2  11       24.04       26.09     11.26 o
 -11   2  11        6.12       -7.57      7.57 o
 -10   2  11      131.79      155.87     11.34 o
  -9   2  11        9.63       22.77      5.50 o
  -8   2  11        0.80       -0.25      4.19 o
  -7   2  11        2.33        3.81      2.29 o
  -6   2  11      158.43      171.66      8.89 o
  -5   2  11      499.92      440.13      9.79 o
  -4   2  11       14.59       10.87      1.76 o
  -3   2  11      369.90      371.04      7.10 o
  -2   2  11      331.17      372.48      8.00 o
  -1   2  11      555.41      680.49     12.93 o
   0   2  11        2.33        3.06      1.98 o
   1   2  11      324.94      301.04      7.95 o
   2   2  11       50.56       32.80      3.06 o
   3   2  11       49.41       55.49      3.66 o
   4   2  11      382.95      375.54      9.01 o
   5   2  11      226.03      209.64      6.47 o
   6   2  11      138.50      128.91      6.81 o
   7   2  11        0.91        1.33      4.65 o
   8   2  11        6.41        7.88      6.58 o
   9   2  11        9.15        3.26      7.30 o
  10   2  11       11.90        9.17      8.46 o
  11   2  11       17.94       12.87      8.60 o
 -12   3  11        3.69        0.85      9.93 o
 -11   3  11        9.61        7.43     10.24 o
 -10   3  11        4.54        2.29      8.53 o
  -9   3  11       80.80       71.32      7.81 o
  -8   3  11        3.28        4.19      4.60 o
  -7   3  11      244.97      240.55      9.16 o
  -6   3  11       40.84       59.91      6.43 o
  -5   3  11     1485.62     1366.84     25.50 o
  -4   3  11      511.87      463.50      9.47 o
  -3   3  11       83.32       69.02      2.66 o
  -2   3  11      116.81       94.02      3.93 o
  -1   3  11     3003.12     3019.27     48.36 o
   0   3  11       67.18       52.08      3.98 o
   1   3  11        4.36       15.54      2.59 o
   2   3  11      501.74      585.85     12.97 o
   3   3  11      757.58      740.90     14.69 o
   4   3  11        0.01        1.43      2.45 o
   5   3  11      708.27      687.06     15.47 o
   6   3  11      268.10      261.06     10.50 o
   7   3  11        4.81        5.89      5.13 o
   8   3  11      114.61      100.06     11.12 o
   9   3  11        4.53       17.12      7.23 o
  10   3  11       23.10       22.52      8.22 o
  11   3  11        3.17        3.65      8.23 o
 -11   4  11        1.00        3.15     10.26 o
 -10   4  11        7.02        8.71      7.68 o
  -9   4  11        0.10       -5.33      5.33 o
  -8   4  11       17.07       20.04      3.77 o
  -7   4  11       20.01       26.36      4.77 o
  -6   4  11        1.11        5.58      2.93 o
  -5   4  11     1896.00     1851.76     38.27 o
  -4   4  11        0.72        0.58      1.92 o
  -3   4  11      809.86      801.55     14.49 o
  -2   4  11      311.39      318.62      8.56 o
  -1   4  11        1.11       -2.45      2.45 o
   0   4  11       91.41       99.38      4.79 o
   1   4  11       56.24       69.60      4.35 o
   2   4  11      165.19      204.86      6.52 o
   3   4  11      237.36      239.89      6.91 o
   4   4  11      115.36      162.53      5.87 o
   5   4  11        1.86       -2.86      2.86 o
   6   4  11      120.12      127.60      7.40 o
   7   4  11      200.49      220.94     12.96 o
   8   4  11       95.27       81.67      9.58 o
   9   4  11       22.24       23.98      7.84 o
  10   4  11        0.55        9.80      7.82 o
  11   4  11        0.20        5.03      9.85 o
 -11   5  11       40.95       61.51     14.58 o
 -10   5  11        0.93       -6.16      8.37 o
  -9   5  11       49.20       34.09      7.91 o
  -8   5  11        5.72       10.52      3.71 o
  -7   5  11       25.02       23.30      4.84 o
  -6   5  11       37.34       45.71      4.61 o
  -5   5  11       78.84       77.52      5.52 o
  -4   5  11      283.01      300.60      8.59 o
  -3   5  11       34.26       22.62      3.29 o
  -2   5  11      132.26      148.09      5.35 o
  -1   5  11      146.65      164.90      6.10 o
   0   5  11      124.30      125.86      5.88 o
   1   5  11      172.38      181.22      7.14 o
   2   5  11      176.63      163.73      7.44 o
   3   5  11       34.11       31.33      3.66 o
   4   5  11      269.53      297.31      8.73 o
   5   5  11      736.24      700.21     15.19 o
   6   5  11        2.42        4.73      3.96 o
   7   5  11      102.23      103.61      9.97 o
   8   5  11      112.25      121.62     10.97 o
   9   5  11        6.95       13.96     10.22 o
  10   5  11        5.24       10.98     10.42 o
  11   5  11        0.42       -7.84      9.53 o
 -11   6  11        3.73        6.66     11.26 o
 -10   6  11       10.85        0.27      9.50 o
  -9   6  11        4.89       -3.84      5.13 o
  -8   6  11        7.87        3.92      4.01 o
  -7   6  11       33.39       26.33      4.60 o
  -6   6  11       91.88       90.96      6.13 o
  -5   6  11        1.76        1.10      3.63 o
  -4   6  11      387.14      370.92     10.43 o
  -3   6  11      162.43      154.32      5.79 o
  -2   6  11      512.30      493.45     10.37 o
  -1   6  11      209.65      179.60      6.44 o
   0   6  11     1119.39     1014.74     20.61 o
   1   6  11      116.29      103.19      5.80 o
   2   6  11      354.11      322.38      9.52 o
   3   6  11      244.36      261.48      8.83 o
   4   6  11      757.44      719.55     18.31 o
   5   6  11        6.83       17.00      6.60 o
   6   6  11       32.62       23.79      5.40 o
   7   6  11       22.70       27.71      8.75 o
   8   6  11       38.64       23.32      9.37 o
   9   6  11        1.28        0.29     17.05 o
  10   6  11        4.65        3.55      9.45 o
  11   6  11       12.47       14.73     21.55 o
 -11   7  11        2.12       -6.51     10.79 o
 -10   7  11        1.35       -4.93      9.14 o
  -9   7  11        1.89        0.63      6.22 o
  -8   7  11        5.06       -0.77      4.63 o
  -7   7  11       10.70       11.37      5.11 o
  -6   7  11       25.19       19.90      4.67 o
  -5   7  11        5.07       -3.74      3.74 o
  -4   7  11     1054.88     1003.95     21.73 o
  -3   7  11       63.49       51.10      4.98 o
  -2   7  11      121.56      101.22      4.95 o
  -1   7  11       56.57       60.31      4.58 o
   0   7  11       65.78       73.30      5.32 o
   1   7  11      190.48      166.26      7.71 o
   2   7  11        8.79        7.46      3.96 o
   3   7  11       70.16       93.11      7.39 o
   4   7  11        1.08       -2.46      3.90 o
   5   7  11        0.76       -2.24      4.70 o
   6   7  11      198.93      216.40     11.10 o
   7   7  11       22.77       29.64      9.22 o
   8   7  11       13.40       17.55      9.02 o
   9   7  11        0.53        9.88      9.45 o
  10   7  11        0.33       -6.19     11.42 o
 -10   8  11        0.82       -0.64      8.00 o
  -9   8  11        7.33        9.02      9.44 o
  -8   8  11       20.21       13.70      5.79 o
  -7   8  11       43.73       39.21      6.05 o
  -6   8  11        4.53        7.50      4.89 o
  -5   8  11        9.80        6.27      4.60 o
  -4   8  11       37.31       40.33      5.15 o
  -3   8  11      172.30      174.29      7.95 o
  -2   8  11      329.25      323.05      9.45 o
  -1   8  11      240.16      230.77      8.25 o
   0   8  11       97.17       88.22      6.43 o
   1   8  11      127.10      116.48      7.19 o
   2   8  11       39.95       33.21      5.10 o
   3   8  11       83.07       81.01      6.54 o
   4   8  11        9.65       12.31      4.67 o
   5   8  11        0.03       -1.76      5.15 o
   6   8  11        0.01       -1.97      6.51 o
   7   8  11       48.12       60.88     11.12 o
   8   8  11       93.72      127.90     14.71 o
   9   8  11       30.76       37.61     11.67 o
  10   8  11        1.04       12.49     11.10 o
 -10   9  11        4.50        3.19      8.42 o
  -9   9  11        4.47        5.65      7.98 o
  -8   9  11        0.79       -0.86      7.95 o
  -7   9  11        5.04       13.09      5.80 o
  -6   9  11       38.57       36.78      6.31 o
  -5   9  11      142.46      145.99      9.13 o
  -4   9  11      135.16      160.80     10.32 o
  -3   9  11        0.15        6.03      5.65 o
  -2   9  11       31.28       23.07      5.90 o
  -1   9  11       85.91       74.28      6.23 o
   0   9  11       59.59       65.13      5.49 o
   1   9  11      103.54       90.43     10.14 o
   2   9  11       81.68       74.07      6.96 o
   3   9  11       46.70       44.69      5.90 o
   4   9  11      107.09      103.73     10.69 o
   5   9  11      265.38      270.84     13.43 o
   6   9  11       24.58       27.96      8.72 o
   7   9  11        2.64       18.82      9.43 o
   8   9  11        0.29       13.12      9.39 o
   9   9  11        0.27       -9.16      9.16 o
  -9  10  11        0.66        4.31      8.23 o
  -8  10  11       19.01       17.59      7.36 o
  -7  10  11       13.38       22.93      8.71 o
  -6  10  11       27.80       31.62      8.55 o
  -5  10  11       87.53       76.16     10.06 o
  -4  10  11      165.16      160.50     16.03 o
  -3  10  11      209.83      186.51     17.53 o
  -2  10  11      193.04      194.02     12.31 o
  -1  10  11        7.76        5.14      4.41 o
   0  10  11      245.46      238.00     12.71 o
   1  10  11        0.30        1.26      4.30 o
   2  10  11       59.42       67.32      8.57 o
   3  10  11       21.32       19.43      5.86 o
   4  10  11      111.75      111.99     10.64 o
   5  10  11       13.80        8.18      7.07 o
   6  10  11        1.25       -1.37     10.34 o
   7  10  11       10.12        7.17      9.56 o
   8  10  11        1.80        6.17     10.26 o
   9  10  11       24.34       42.72     13.32 o
  -8  11  11       11.12       17.24      9.46 o
  -7  11  11        3.55       -4.98      8.23 o
  -6  11  11       18.73       33.28      9.82 o
  -5  11  11       28.55       30.89     17.85 o
  -4  11  11        0.47       -7.10      7.10 o
  -3  11  11       44.50       21.70      6.60 o
  -2  11  11       13.92       12.32      6.47 o
  -1  11  11        0.02        8.05      5.75 o
   0  11  11       20.62       12.60      5.96 o
   1  11  11        0.46       -4.34      4.34 o
   2  11  11        0.67        0.17      4.56 o
   3  11  11       19.72       22.36      6.55 o
   4  11  11        7.72       20.57      7.55 o
   5  11  11        5.56       -0.85      7.43 o
   6  11  11        9.48       22.20      9.84 o
   7  11  11        8.53       17.68     18.54 o
   8  11  11       10.72       19.02     10.86 o
  -8  12  11        5.11       26.78     12.25 o
  -7  12  11        6.67        2.16     16.89 o
  -6  12  11        3.00       14.55     13.00 o
  -5  12  11      100.91      121.36     13.37 o
  -4  12  11       20.03       12.66      9.73 o
  -3  12  11       29.03       25.48      8.10 o
  -2  12  11        1.07        0.29      6.56 o
  -1  12  11        0.47        5.74      6.17 o
   0  12  11       11.98        8.97      7.83 o
   1  12  11       57.84       49.19      7.44 o
   2  12  11        0.03       -4.60      4.60 o
   3  12  11        0.45       -5.53      5.53 o
   4  12  11        1.97       11.36      6.56 o
   5  12  11       14.39        7.06      7.14 o
   6  12  11       23.70       17.56      8.77 o
   7  12  11       19.47       38.02     18.97 o
  -7  13  11        0.33        6.75     10.89 o
  -6  13  11        4.67       15.15     16.18 o
  -5  13  11        6.26       31.80     11.06 o
  -4  13  11        1.52        1.58      9.01 o
  -3  13  11        5.48       14.07      9.63 o
  -2  13  11       63.98       52.14      9.13 o
  -1  13  11      173.86      167.53     12.84 o
   0  13  11       84.53       84.75     13.56 o
   1  13  11       65.97       68.19      9.95 o
   2  13  11        5.85        1.33      6.93 o
   3  13  11       48.83       39.66     12.41 o
   4  13  11        2.31       -1.57     12.45 o
   5  13  11        6.36        3.96     11.90 o
   6  13  11        8.12       21.71      9.43 o
  -5  14  11        2.39       11.23     10.42 o
  -4  14  11        4.86       11.74     10.85 o
  -3  14  11        7.88        2.49     10.60 o
  -2  14  11        0.75       -0.56      7.58 o
  -1  14  11        7.62        6.98     12.01 o
   0  14  11        1.06        8.29      9.82 o
   1  14  11        2.05        5.31      9.19 o
   2  14  11       12.92       18.59      9.72 o
   3  14  11        0.63       -7.59      7.59 o
   4  14  11       12.60       10.85     13.01 o
   5  14  11        0.39       -8.14     26.43 o
  -4  15  11       10.95        8.69     11.15 o
  -3  15  11        2.52        0.47     10.45 o
  -2  15  11        1.40        6.07     10.76 o
  -1  15  11       17.16       14.48      9.29 o
   0  15  11        0.95        2.43     10.03 o
   1  15  11        2.81        0.61      9.65 o
   2  15  11        0.47       -8.60      9.36 o
   3  15  11        1.53      -22.70     22.86 o
 -10   0  12       16.60       13.09      7.17 o
  -8   0  12      267.76      260.25     11.86 o
  -6   0  12     1262.89     1163.56     32.67 o
  -4   0  12       69.51       60.32      6.21 o
  -2   0  12       65.12       85.17      4.79 o
   0   0  12       35.14       23.97      3.44 o
   2   0  12     2666.01     2736.86     59.65 o
   4   0  12      126.93      125.91      7.89 o
   6   0  12      363.88      346.75     20.52 o
   8   0  12      180.26      179.28     19.10 o
  10   0  12       26.82       16.96     13.40 o
 -11   1  12        0.68        1.25      7.70 o
 -10   1  12       26.11       21.86      9.48 o
  -9   1  12       13.69       13.19      5.45 o
  -8   1  12        8.28        8.06      2.78 o
  -7   1  12        0.43       -2.38      2.38 o
  -6   1  12      285.68      250.90      7.76 o
  -5   1  12      569.33      532.50     11.26 o
  -4   1  12       39.66       38.04      3.45 o
  -3   1  12      175.93      163.54      6.34 o
  -2   1  12      110.27      100.31      3.72 o
  -1   1  12     2278.87     2348.53     38.12 o
   0   1  12      780.84      782.45     13.93 o
   1   1  12       61.38      103.73      4.10 o
   2   1  12      741.56      712.87     13.17 o
   3   1  12       20.12       33.96      3.42 o
   4   1  12       48.44       44.24      3.45 o
   5   1  12      252.82      257.92      7.31 o
   6   1  12        1.74        0.29      3.37 o
   7   1  12      791.76      776.60     29.47 o
   8   1  12        0.90        4.48      7.04 o
   9   1  12        7.83       -1.59      7.90 o
  10   1  12       14.04       11.09     11.66 o
  11   1  12        9.13       -0.97      9.39 o
 -12   2  12        0.74       -5.52      9.13 o
 -11   2  12       27.82       30.67     11.09 o
 -10   2  12       15.36       14.63      8.06 o
  -9   2  12       75.71       90.13      8.16 o
  -8   2  12       60.62       55.38      4.83 o
  -7   2  12       63.78       73.85      4.18 o
  -6   2  12       81.11       75.37      4.44 o
  -5   2  12      188.67      182.72      5.88 o
  -4   2  12       50.75       45.58      2.68 o
  -3   2  12      657.26      662.99     12.36 o
  -2   2  12      217.02      202.24      5.73 o
  -1   2  12     1457.58     1442.05     24.62 o
   0   2  12      985.59      998.71     18.13 o
   1   2  12      714.89      657.45     16.64 o
   2   2  12       13.23       14.21      2.37 o
   3   2  12      964.82      878.24     16.79 o
   4   2  12      101.01      117.87      5.06 o
   5   2  12        7.19        9.39      2.72 o
   6   2  12       13.97       20.74      5.05 o
   7   2  12        7.87        9.19      7.64 o
   8   2  12       82.21       92.15     16.65 o
   9   2  12        1.80        8.31      7.72 o
  10   2  12       29.18       16.19      9.10 o
  11   2  12       13.67       16.32      8.90 o
 -11   3  12        0.36       -5.74      9.53 o
 -10   3  12       19.85       16.34     11.84 o
  -9   3  12       40.95       42.82      7.00 o
  -8   3  12       69.74       57.18      7.16 o
  -7   3  12       96.04       96.11      6.14 o
  -6   3  12      293.23      276.72      8.72 o
  -5   3  12       11.13       10.52      3.41 o
  -4   3  12       21.14       25.83      2.42 o
  -3   3  12       41.76       41.10      2.51 o
  -2   3  12       21.68       20.81      3.15 o
  -1   3  12      416.52      406.97     12.90 o
   0   3  12       55.32       45.82      3.37 o
   1   3  12      111.70      159.16      6.98 o
   2   3  12       23.95       25.73      3.58 o
   3   3  12      228.94      268.80      7.66 o
   4   3  12        4.52        5.51      2.66 o
   5   3  12      327.04      339.36     12.99 o
   6   3  12      212.14      195.66     18.67 o
   7   3  12       45.90       30.52      8.23 o
   8   3  12        2.80       -3.68      6.67 o
   9   3  12       91.34       97.75     13.24 o
  10   3  12        0.81       -3.45      7.20 o
  11   3  12        5.34       10.76      8.99 o
 -11   4  12        8.31       -5.21     13.31 o
 -10   4  12        0.01        3.98      7.49 o
  -9   4  12        8.96        2.87      5.92 o
  -8   4  12       78.73       91.26      6.17 o
  -7   4  12        0.00       -1.44      3.56 o
  -6   4  12       16.40       16.71      4.01 o
  -5   4  12       53.28       48.25      5.06 o
  -4   4  12       38.20       46.71      3.59 o
  -3   4  12       91.50       75.39      3.89 o
  -2   4  12     1088.79     1108.76     21.18 o
  -1   4  12      245.77      246.55      7.32 o
   0   4  12      304.78      296.71      8.46 o
   1   4  12      241.21      244.88      7.55 o
   2   4  12      434.27      432.44     10.27 o
   3   4  12       31.52       33.21      4.67 o
   4   4  12       19.56       14.21      3.20 o
   5   4  12       21.89       12.05      3.45 o
   6   4  12      345.89      341.88     12.69 o
   7   4  12        0.62       -0.12      6.94 o
   8   4  12       66.98       70.59      9.32 o
   9   4  12        1.60       -4.02      6.87 o
  10   4  12        0.14       -4.84      8.78 o
  11   4  12       12.10        9.47     11.95 o
 -11   5  12        5.24       -5.01      9.39 o
 -10   5  12        7.95       -5.69      8.51 o
  -9   5  12       90.07      105.73     14.70 o
  -8   5  12      114.45      123.30      7.60 o
  -7   5  12        4.07        1.05      4.40 o
  -6   5  12       78.78       85.50      5.72 o
  -5   5  12       40.32       52.76      5.01 o
  -4   5  12        0.12        0.25      4.00 o
  -3   5  12        3.44        0.78      2.08 o
  -2   5  12        0.04        0.04      2.34 o
  -1   5  12      153.16      137.46      5.86 o
   0   5  12      409.64      396.53     10.32 o
   1   5  12        7.36        5.35      3.16 o
   2   5  12      206.70      196.69     10.18 o
   3   5  12       34.51       38.06      3.92 o
   4   5  12       74.73       91.82      7.72 o
   5   5  12      218.09      222.02      8.51 o
   6   5  12        3.04        4.27      4.49 o
   7   5  12       18.48       15.24      6.74 o
   8   5  12        0.75       16.42      9.84 o
   9   5  12       35.36       58.55     11.53 o
  10   5  12       23.35       28.58     11.02 o
  11   5  12        0.67       -6.46      9.92 o
 -11   6  12        8.62       23.02     11.66 o
 -10   6  12       17.51        8.42     10.06 o
  -9   6  12        2.91       -6.05      6.43 o
  -8   6  12        0.47       -2.17      4.15 o
  -7   6  12       14.43       16.99      4.36 o
  -6   6  12       39.46       36.93      5.06 o
  -5   6  12        0.13        3.76      3.77 o
  -4   6  12       16.53       23.40      3.86 o
  -3   6  12     1106.94     1075.97     22.57 o
  -2   6  12      604.48      573.91     11.73 o
  -1   6  12      379.45      314.08      9.18 o
   0   6  12      124.76      140.12      6.37 o
   1   6  12      218.54      176.38     12.15 o
   2   6  12       32.39       38.11      4.68 o
   3   6  12        1.31       -0.87      3.40 o
   4   6  12        0.03       -0.53      3.80 o
   5   6  12       60.70       70.43      7.16 o
   6   6  12        7.87        7.95      5.09 o
   7   6  12        7.67        6.71      6.99 o
   8   6  12        0.29       10.02      8.42 o
   9   6  12        0.84        5.11      9.17 o
  10   6  12        5.42        7.37     10.21 o
 -10   7  12        3.80       -5.47     10.30 o
  -9   7  12       16.50       23.10      8.69 o
  -8   7  12       14.84       17.57      6.29 o
  -7   7  12      117.05      130.45     10.35 o
  -6   7  12        3.28       -1.19      4.11 o
  -5   7  12       29.13       23.98      4.91 o
  -4   7  12      260.28      277.05     16.50 o
  -3   7  12      787.41      754.20     17.76 o
  -2   7  12        6.91       17.69      4.85 o
  -1   7  12        9.28       11.95      3.58 o
   0   7  12       94.01       90.76      6.19 o
   1   7  12      162.08      142.17      8.63 o
   2   7  12      336.93      337.49     11.16 o
   3   7  12      302.60      286.23     10.39 o
   4   7  12        0.81        2.07      4.05 o
   5   7  12      289.53      301.66     13.08 o
   6   7  12       88.88       79.87     11.34 o
   7   7  12      107.18      101.34     12.34 o
   8   7  12        6.30        1.37      8.43 o
   9   7  12        8.78       12.01     16.14 o
  10   7  12        7.63        7.99     11.33 o
 -10   8  12        9.40       -5.31     10.56 o
  -9   8  12        8.70       20.13      7.96 o
  -8   8  12       27.57       29.75      6.94 o
  -7   8  12        8.35        6.71      5.27 o
  -6   8  12       24.15       32.76      7.39 o
  -5   8  12        1.38        8.36      4.47 o
  -4   8  12      199.77      209.68      8.86 o
  -3   8  12      140.54      133.47      8.39 o
  -2   8  12       94.77      112.00      6.05 o
  -1   8  12      221.19      203.80      7.90 o
   0   8  12      209.50      213.14     13.92 o
   1   8  12       98.55       91.01      6.69 o
   2   8  12       61.48       77.43      8.88 o
   3   8  12       25.38       21.46      4.98 o
   4   8  12        6.27       10.93      4.77 o
   5   8  12        3.56       -3.29      5.51 o
   6   8  12        3.12        7.66      6.80 o
   7   8  12        0.21        4.50      7.94 o
   8   8  12       70.86       82.76     12.90 o
   9   8  12        1.89        8.53     10.62 o
  10   8  12        5.47        9.86     11.16 o
 -10   9  12        2.48      -13.65     13.65 o
  -9   9  12        0.21        3.74      8.13 o
  -8   9  12       13.84       20.69      6.43 o
  -7   9  12       16.14        5.65      5.79 o
  -6   9  12        0.55       -4.81      4.81 o
  -5   9  12        2.31        1.20      5.48 o
  -4   9  12       43.84       41.81     10.38 o
  -3   9  12      276.58      247.85     14.03 o
  -2   9  12      282.33      275.83     13.04 o
  -1   9  12        5.62        6.14      3.82 o
   0   9  12        3.39       10.13      4.03 o
   1   9  12      172.36      150.81      8.56 o
   2   9  12       54.08       47.34      5.86 o
   3   9  12       20.14       18.76      5.25 o
   4   9  12      163.95      162.91     11.69 o
   5   9  12       68.32       90.35      9.21 o
   6   9  12       10.75       10.28      7.78 o
   7   9  12       14.87        1.58      8.50 o
   8   9  12        0.96       -2.84     11.26 o
   9   9  12        4.28       -9.12      9.55 o
  -9  10  12        7.66       -0.42     10.46 o
  -8  10  12        0.20        7.24     10.08 o
  -7  10  12       28.52       39.17      9.25 o
  -6  10  12        0.09        9.93      7.60 o
  -5  10  12       42.76       54.19      9.44 o
  -4  10  12       33.12       30.63     10.60 o
  -3  10  12       25.57       26.23      6.60 o
  -2  10  12       55.16       58.81      7.77 o
  -1  10  12       10.62        4.80      5.49 o
   0  10  12      120.66      106.36      7.17 o
   1  10  12      355.67      318.27     11.01 o
   2  10  12       91.36       95.04      8.01 o
   3  10  12      232.82      240.17     11.29 o
   4  10  12       13.57        7.60      5.98 o
   5  10  12       15.53        6.79      6.52 o
   6  10  12       16.86        9.28      8.84 o
   7  10  12        7.61        8.22     10.14 o
   8  10  12        2.77        9.99     10.73 o
   9  10  12        0.85        5.34     12.02 o
  -8  11  12        1.76       16.98      9.45 o
  -7  11  12       19.74       27.68      9.98 o
  -6  11  12       18.73        6.94      8.32 o
  -5  11  12        7.85        6.91     11.05 o
  -4  11  12        1.11       -6.60      6.99 o
  -3  11  12        0.96        0.74      5.81 o
  -2  11  12       43.89       46.35      7.72 o
  -1  11  12       47.80       34.53      6.96 o
   0  11  12       12.12       14.24      5.38 o
   1  11  12        9.37       -2.39      4.49 o
   2  11  12        4.41        0.30      4.90 o
   3  11  12       50.88       48.13      8.57 o
   4  11  12       12.81       14.77      7.29 o
   5  11  12       84.00       87.33     10.29 o
   6  11  12        0.68       11.41     10.93 o
   7  11  12        9.48       16.78     11.43 o
   8  11  12        2.54        2.27     25.24 o
  -7  12  12        3.38        0.70     12.48 o
  -6  12  12        3.25        6.19      9.69 o
  -5  12  12       12.38       23.06      9.86 o
  -4  12  12       26.08       26.21      9.50 o
  -3  12  12       16.77        3.29      8.89 o
  -2  12  12      122.85      122.89     15.35 o
  -1  12  12       46.32       49.84      8.34 o
   0  12  12       36.46       37.95      7.97 o
   1  12  12       21.29       22.96      6.52 o
   2  12  12        0.00        0.32      5.59 o
   3  12  12        6.85        4.80      5.69 o
   4  12  12        0.04        1.72      6.46 o
   5  12  12        6.64        9.28      7.45 o
   6  12  12       52.94       44.25     13.47 o
   7  12  12        0.23       -2.84     18.92 o
  -6  13  12        8.94       13.36     10.61 o
  -5  13  12        4.88        8.85     10.33 o
  -4  13  12        9.76       12.50     13.31 o
  -3  13  12        3.81       11.29      9.63 o
  -2  13  12        8.59       25.90      8.18 o
  -1  13  12        3.66       -1.13      7.02 o
   0  13  12       17.60        7.85      6.91 o
   1  13  12        0.67        7.80      7.41 o
   2  13  12       41.42       33.66      8.85 o
   3  13  12        0.30       -1.69     10.74 o
   4  13  12        1.35       -6.23      8.02 o
   5  13  12        0.55       -9.35      9.35 o
   6  13  12        3.83        9.82      8.86 o
  -5  14  12        3.47       21.73     11.19 o
  -4  14  12        0.04       -9.94      9.94 o
  -3  14  12        0.93       -5.58     10.31 o
  -2  14  12        7.15       -3.37      7.74 o
  -1  14  12        3.20       -7.39      7.39 o
   0  14  12        7.18        1.73     10.45 o
   1  14  12       28.49       21.94     10.59 o
   2  14  12        0.46       -8.56     11.39 o
   3  14  12        5.05       -3.15      8.23 o
   4  14  12        2.05       -3.18      8.72 o
   5  14  12       14.11       21.02     19.19 o
  -3  15  12       13.14       29.53     11.35 o
  -2  15  12        6.84        6.81     10.77 o
  -1  15  12        8.67        6.72      9.18 o
   0  15  12        2.26        2.50     19.48 o
   1  15  12        2.65       -8.63      8.63 o
   2  15  12        7.59       -9.01      9.01 o
   3  15  12        0.02       -5.54     10.26 o
  -9   0  13      132.41      133.91     13.22 o
  -7   0  13        0.12        2.50      3.87 o
  -5   0  13     1062.89      949.65     27.90 o
  -3   0  13     1256.88     1282.41     35.88 o
  -1   0  13      377.34      492.68     14.53 o
   1   0  13       85.15      100.78      6.98 o
   3   0  13      308.97      293.92     10.26 o
   5   0  13      588.45      583.41     19.52 o
   7   0  13       33.50       22.57     10.95 o
   9   0  13       79.10       51.46     15.36 o
  11   0  13        1.68        6.23     14.16 o
 -11   1  13        1.64       -1.42      8.19 o
 -10   1  13       97.92       88.59     12.64 o
  -9   1  13       10.04       10.24      3.98 o
  -8   1  13       46.53       45.26      4.44 o
  -7   1  13        3.07        0.91      2.72 o
  -6   1  13        0.74        0.60      2.55 o
  -5   1  13       90.01       88.33      4.52 o
  -4   1  13       97.88       93.07      3.74 o
  -3   1  13        0.99        0.61      1.71 o
  -2   1  13        0.21        0.14      1.96 o
  -1   1  13      769.38      745.43     13.45 o
   0   1  13        4.73        1.16      2.02 o
   1   1  13        3.57        2.36      2.12 o
   2   1  13       25.58       32.69      3.08 o
   3   1  13        0.11        0.94      2.47 o
   4   1  13       24.81       18.80      2.95 o
   5   1  13        0.15        0.45      2.36 o
   6   1  13       43.71       38.54      6.21 o
   7   1  13      101.21      114.64     11.49 o
   8   1  13      157.39      175.03     13.94 o
   9   1  13       62.27       51.77     10.53 o
  10   1  13       19.16       19.31      9.44 o
  11   1  13        6.13        6.31      9.92 o
 -11   2  13        5.07        8.77      9.79 o
 -10   2  13       39.71       32.27      7.77 o
  -9   2  13        3.35       -0.75      4.75 o
  -8   2  13        0.26       -0.60      2.73 o
  -7   2  13       68.09       68.56      4.38 o
  -6   2  13      273.11      261.38      8.44 o
  -5   2  13      513.75      484.48     12.61 o
  -4   2  13      142.76      132.09      5.12 o
  -3   2  13       94.92      110.36      6.10 o
  -2   2  13      245.56      244.98      6.56 o
  -1   2  13      853.67      828.59     15.63 o
   0   2  13      812.23      737.87     14.37 o
   1   2  13      177.94      191.35      6.23 o
   2   2  13       49.69       37.62      3.09 o
   3   2  13       36.87       48.40      3.75 o
   4   2  13      511.26      566.97     12.45 o
   5   2  13       36.24       32.06      3.79 o
   6   2  13      182.54      166.73      9.85 o
   7   2  13       32.36       24.32      8.07 o
   8   2  13       37.82       27.05      8.78 o
   9   2  13        5.69        6.31      7.87 o
  10   2  13       17.59       13.19      8.82 o
  11   2  13        0.96        0.58      8.51 o
 -11   3  13       17.58       14.56     11.09 o
 -10   3  13        0.10       -0.90     18.43 o
  -9   3  13       12.45       14.43      5.87 o
  -8   3  13      111.26      135.79      6.13 o
  -7   3  13        7.00        9.26      3.20 o
  -6   3  13      411.76      356.96     10.55 o
  -5   3  13       45.21       53.58      4.49 o
  -4   3  13       58.92       48.82      3.50 o
  -3   3  13        0.87        2.05      1.83 o
  -2   3  13      342.25      315.79      7.74 o
  -1   3  13     1205.47     1180.02     21.13 o
   0   3  13      205.29      199.06      6.35 o
   1   3  13      494.39      489.96     11.59 o
   2   3  13       92.67       91.90      4.60 o
   3   3  13       87.77      104.06      5.40 o
   4   3  13      309.45      306.57     14.34 o
   5   3  13       14.52       16.12      3.52 o
   6   3  13      297.20      305.57     17.72 o
   7   3  13       27.38       24.77      7.79 o
   8   3  13        9.16       13.46      8.12 o
   9   3  13        1.57        6.05      6.95 o
  10   3  13        1.60        5.07      8.04 o
  11   3  13        3.37       -9.91      9.91 o
 -11   4  13        0.20        6.23     12.20 o
 -10   4  13        0.16        3.95      7.46 o
  -9   4  13       29.12       33.11      8.12 o
  -8   4  13        3.88        1.20      5.27 o
  -7   4  13       38.51       44.17      5.25 o
  -6   4  13       62.11       57.49      5.50 o
  -5   4  13       35.00       42.29      5.01 o
  -4   4  13       12.72        8.40      2.59 o
  -3   4  13      449.84      435.44      9.81 o
  -2   4  13       90.66       87.23      4.29 o
  -1   4  13      167.63      177.95      6.37 o
   0   4  13       54.52       53.96      4.15 o
   1   4  13      952.52      838.14     17.51 o
   2   4  13        4.12       14.25      3.31 o
   3   4  13      432.38      366.09      9.73 o
   4   4  13       30.34       36.77      4.44 o
   5   4  13      165.76      137.05      6.75 o
   6   4  13       27.75       13.55      5.72 o
   7   4  13      128.11      133.43     13.45 o
   8   4  13        2.88        5.84      6.70 o
   9   4  13       75.79       93.46     12.90 o
  10   4  13       16.43       15.34     10.03 o
  11   4  13        6.20       23.11     16.78 o
 -11   5  13        4.95        4.73     10.06 o
 -10   5  13        8.92       16.63      9.26 o
  -9   5  13       42.37       44.25     10.62 o
  -8   5  13       61.69       65.40      6.41 o
  -7   5  13       18.14       18.46      6.98 o
  -6   5  13      229.26      203.34     15.30 o
  -5   5  13       56.69       58.10      5.88 o
  -4   5  13        1.15        2.47      3.23 o
  -3   5  13        0.06       -1.08      2.07 o
  -2   5  13       45.06       45.78      3.86 o
  -1   5  13      332.17      309.32      8.87 o
   0   5  13        6.58       12.33      3.38 o
   1   5  13       74.21       81.76      5.55 o
   2   5  13        0.37       -2.39      2.57 o
   3   5  13       52.43       52.67      4.89 o
   4   5  13       38.99       39.21      5.37 o
   5   5  13      262.15      268.32      9.39 o
   6   5  13       76.51       53.75     10.46 o
   7   5  13        8.85        6.45      7.41 o
   8   5  13        0.26        1.31      8.02 o
   9   5  13      206.42      204.13     16.91 o
  10   5  13        1.09       -7.20      9.11 o
  11   5  13        0.08       -5.48     15.00 o
 -11   6  13        5.18       -1.05     10.10 o
 -10   6  13       11.23       12.32     10.23 o
  -9   6  13        5.87        3.77      7.02 o
  -8   6  13        5.61        2.25      4.94 o
  -7   6  13       36.41       26.93      5.62 o
  -6   6  13       15.58       18.22      4.54 o
  -5   6  13      137.87      126.33      7.37 o
  -4   6  13       38.80       34.01      4.33 o
  -3   6  13      469.17      471.81     15.63 o
  -2   6  13     1449.20     1314.59     25.54 o
  -1   6  13      367.28      345.62     11.55 o
   0   6  13      926.15      828.14     17.99 o
   1   6  13      184.98      164.86      7.71 o
   2   6  13        2.78        0.50      3.75 o
   3   6  13       49.69       45.48      5.37 o
   4   6  13       20.19       16.87      4.40 o
   5   6  13       18.64       15.37      5.40 o
   6   6  13        3.55        3.39      5.45 o
   7   6  13        0.31        5.94      7.38 o
   8   6  13       21.45       18.85      8.87 o
   9   6  13       20.27        9.80      9.96 o
  10   6  13       18.30       14.17     11.46 o
 -10   7  13       20.56       21.33     11.43 o
  -9   7  13        2.45       -8.85     15.03 o
  -8   7  13        2.48        4.78      6.71 o
  -7   7  13       14.13       14.92      5.13 o
  -6   7  13       15.45       20.09      4.97 o
  -5   7  13       21.42       23.69      5.11 o
  -4   7  13     1726.94     1646.99     43.42 o
  -3   7  13       52.59       43.07      5.10 o
  -2   7  13     1107.47     1143.63     21.33 o
  -1   7  13       15.35        9.73      3.45 o
   0   7  13       12.20        6.46      3.68 o
   1   7  13      254.12      227.89      9.30 o
   2   7  13        4.91        8.28      5.63 o
   3   7  13       13.53       19.89      4.71 o
   4   7  13      286.16      300.07     11.19 o
   5   7  13       10.53       21.31      6.16 o
   6   7  13       30.24       21.97     15.14 o
   7   7  13        0.03        0.35     12.22 o
   8   7  13      104.95      105.14     13.58 o
   9   7  13        3.83        2.69      9.77 o
  10   7  13        0.08        3.98     11.05 o
 -10   8  13        0.33      -10.80     10.80 o
  -9   8  13        9.38        4.65     10.55 o
  -8   8  13        0.48        5.70      5.49 o
  -7   8  13       94.02      110.18      8.61 o
  -6   8  13        2.49        1.26      4.81 o
  -5   8  13       18.57       10.05      5.00 o
  -4   8  13       20.93       15.09      5.15 o
  -3   8  13      126.47      121.92      7.26 o
  -2   8  13        0.78       -3.75      3.75 o
  -1   8  13       62.21       59.39      5.16 o
   0   8  13      125.09      117.78      7.25 o
   1   8  13      122.86      113.38      9.12 o
   2   8  13       43.40       39.39      5.53 o
   3   8  13       53.80       56.69      6.38 o
   4   8  13        6.76        1.53      4.49 o
   5   8  13       14.48       10.96      7.03 o
   6   8  13        0.69       -1.54      7.88 o
   7   8  13       11.51        7.31     12.93 o
   8   8  13        2.82       15.91     14.25 o
   9   8  13        3.81        4.86     14.96 o
  -9   9  13        0.02        4.06     14.35 o
  -8   9  13        0.06        2.16      5.87 o
  -7   9  13       20.54       33.73      7.29 o
  -6   9  13        0.27        9.68      5.69 o
  -5   9  13       17.77       11.75      6.13 o
  -4   9  13       80.07       76.37     14.42 o
  -3   9  13       11.59       13.08      6.84 o
  -2   9  13       68.72       68.83      7.73 o
  -1   9  13      205.66      222.56      9.07 o
   0   9  13        7.71       10.53      4.00 o
   1   9  13       13.12        7.72      4.65 o
   2   9  13       22.16       23.62      5.43 o
   3   9  13       11.69       19.29      5.98 o
   4   9  13      128.90      149.13     16.10 o
   5   9  13        0.32       11.06      6.49 o
   6   9  13        7.11       10.80      8.74 o
   7   9  13        2.45       -1.70      9.39 o
   8   9  13        9.39       13.81     10.74 o
   9   9  13       27.39       55.67     14.40 o
  -9  10  13        2.24        7.82     10.67 o
  -8  10  13       13.13        8.30     10.22 o
  -7  10  13       31.28       46.60     10.03 o
  -6  10  13        7.16        9.69      7.72 o
  -5  10  13       49.46       29.04      8.49 o
  -4  10  13        9.61        4.35      7.13 o
  -3  10  13       35.52       39.23      7.39 o
  -2  10  13       30.53       49.74      7.64 o
  -1  10  13        1.57        3.44      5.58 o
   0  10  13      290.08      279.60     10.46 o
   1  10  13       68.21       65.01      6.34 o
   2  10  13      103.15      110.19      8.44 o
   3  10  13       21.38       13.34      6.90 o
   4  10  13       78.69       60.00      8.21 o
   5  10  13        6.99       15.51      7.04 o
   6  10  13        0.31        8.98     19.61 o
   7  10  13        3.10        2.89     28.54 o
   8  10  13        5.07       -2.59     14.96 o
  -8  11  13       15.27       44.75     10.89 o
  -7  11  13        9.70       10.98     13.99 o
  -6  11  13       23.80       32.26      9.78 o
  -5  11  13       38.02       49.29     10.40 o
  -4  11  13        9.54       23.73      9.28 o
  -3  11  13       63.92       76.44      8.87 o
  -2  11  13        1.26        0.04      5.92 o
  -1  11  13        0.15       -1.70      6.04 o
   0  11  13      136.00      153.87     11.08 o
   1  11  13       15.53       11.07      7.78 o
   2  11  13       26.54       31.81      8.47 o
   3  11  13        0.62        8.36      6.68 o
   4  11  13       10.60       12.32      7.07 o
   5  11  13       10.63        4.07      7.13 o
   6  11  13       27.72       34.68     11.46 o
   7  11  13        2.19        0.65     10.63 o
   8  11  13       11.33       33.26     13.58 o
  -7  12  13        0.79       14.88     21.93 o
  -6  12  13       13.89       10.67     22.13 o
  -5  12  13       49.56       46.07     13.12 o
  -4  12  13        0.45       -2.05      9.83 o
  -3  12  13        0.45       -5.99      7.87 o
  -2  12  13        0.00        1.17      6.46 o
  -1  12  13        1.78        4.49      6.37 o
   0  12  13       43.84       37.10      8.75 o
   1  12  13       49.78       47.41      7.17 o
   2  12  13        1.65        4.11      5.67 o
   3  12  13       12.10       27.09      6.72 o
   4  12  13        0.00       -4.42      6.02 o
   5  12  13       43.49       64.50     19.28 o
   6  12  13       31.83       33.10     13.67 o
   7  12  13       15.50       37.10     13.49 o
  -6  13  13        9.52       21.54     10.86 o
  -5  13  13       10.90       16.82     12.53 o
  -4  13  13       11.87       17.06     10.45 o
  -3  13  13        3.05       21.45     10.74 o
  -2  13  13        2.11        6.12      7.24 o
  -1  13  13       69.83       83.28     10.63 o
   0  13  13        0.03        3.40      7.26 o
   1  13  13        0.09       -7.06      7.06 o
   2  13  13       22.61       15.30      8.53 o
   3  13  13        7.08        8.45      7.07 o
   4  13  13        1.40        0.69      8.43 o
   5  13  13        0.32       -2.53      8.14 o
   6  13  13        0.18        4.53     13.74 o
  -5  14  13        1.78        5.14     11.13 o
  -4  14  13        3.22        6.99     10.00 o
  -3  14  13        4.40       14.27     11.13 o
  -2  14  13        2.12        6.27     10.70 o
  -1  14  13        2.30       -7.06      7.59 o
   0  14  13       66.65       58.17     13.34 o
   1  14  13       51.31       32.91     20.03 o
   2  14  13        5.72       -8.55      8.55 o
   3  14  13        0.84       -7.88      7.88 o
   4  14  13        0.02        8.90     10.70 o
  -3  15  13        2.97        4.41     10.43 o
  -2  15  13        0.11        3.52     14.28 o
  -1  15  13        2.74       -7.69      7.69 o
   0  15  13       13.68        9.32     13.26 o
   1  15  13        4.44        6.71     10.57 o
   2  15  13        3.16       -3.70      9.51 o
 -10   0  14       72.19      101.37     12.42 o
  -8   0  14      314.63      307.43     14.35 o
  -6   0  14       57.44       76.52      6.44 o
  -4   0  14      422.27      360.33     13.69 o
  -2   0  14      742.53      702.14     18.29 o
   0   0  14     1574.87     1651.68     37.98 o
   2   0  14       12.40       30.48      4.83 o
   4   0  14      611.64      604.87     19.95 o
   6   0  14        0.33       -5.05      5.05 o
   8   0  14       10.65        3.70      9.97 o
  10   0  14        4.13       -4.54     12.38 o
 -11   1  14        1.13        5.43      8.64 o
 -10   1  14       35.57       34.77     10.73 o
  -9   1  14       35.28       26.90      4.85 o
  -8   1  14        1.51        0.62      3.02 o
  -7   1  14        9.83        9.77      3.17 o
  -6   1  14       13.93       14.59      3.19 o
  -5   1  14       34.79       38.38      5.38 o
  -4   1  14     1192.81     1071.33     19.67 o
  -3   1  14       85.18       88.32      4.57 o
  -2   1  14     1091.11     1048.16     17.91 o
  -1   1  14      597.18      575.79     11.34 o
   0   1  14      156.13      149.86      5.26 o
   1   1  14        2.62        0.30      2.39 o
   2   1  14       61.06       68.94      4.04 o
   3   1  14      354.59      267.53      7.69 o
   4   1  14        0.37       -0.22      2.49 o
   5   1  14       44.38       49.49      4.39 o
   6   1  14      101.93       96.55     14.61 o
   7   1  14      372.99      361.91     19.08 o
   8   1  14      250.55      220.81     15.75 o
   9   1  14        2.76       16.92      8.86 o
  10   1  14        6.38        0.26      8.55 o
  11   1  14        0.00        3.43     10.49 o
 -11   2  14        4.93       10.95     10.28 o
 -10   2  14        6.38        4.76      9.35 o
  -9   2  14        1.01        1.45      5.33 o
  -8   2  14        0.09       -0.82      3.04 o
  -7   2  14       71.36       61.99      5.17 o
  -6   2  14       38.20       38.11      4.03 o
  -5   2  14       55.71       48.42      4.33 o
  -4   2  14      155.32      158.32      7.26 o
  -3   2  14       82.30       78.97      5.80 o
  -2   2  14      154.88      131.68      4.88 o
  -1   2  14      446.31      411.94      9.51 o
   0   2  14      756.89      751.32     14.78 o
   1   2  14      179.68      170.73      6.00 o
   2   2  14       12.10       17.55      2.87 o
   3   2  14      722.64      738.00     16.08 o
   4   2  14       60.37       84.26      5.37 o
   5   2  14        9.59        4.36      3.47 o
   6   2  14      174.51      179.44     10.53 o
   7   2  14       52.73       35.57     14.65 o
   8   2  14        0.48        1.45      7.21 o
   9   2  14        7.83        2.81     10.44 o
  10   2  14       10.19       -3.05      9.11 o
  11   2  14        1.16        8.40     10.35 o
 -11   3  14        4.31       -8.73     10.33 o
 -10   3  14       16.54        5.84      7.47 o
  -9   3  14       15.54        9.33      6.05 o
  -8   3  14       50.42       54.03      4.63 o
  -7   3  14      157.87      150.81      6.80 o
  -6   3  14       86.98       83.96      5.33 o
  -5   3  14      549.09      487.33     13.27 o
  -4   3  14     1027.95      955.24     19.36 o
  -3   3  14      142.68      112.22      5.95 o
  -2   3  14     1278.29     1233.57     21.92 o
  -1   3  14      639.47      590.32     12.39 o
   0   3  14      103.24       86.27      4.97 o
   1   3  14       42.65       35.53      3.53 o
   2   3  14        9.70       13.94      3.03 o
   3   3  14       15.30       19.71      3.50 o
   4   3  14      159.85      194.73      7.99 o
   5   3  14      229.07      232.84      8.77 o
   6   3  14        5.35       -4.04      4.75 o
   7   3  14       97.53      126.17     15.20 o
   8   3  14        5.86        8.53      8.13 o
   9   3  14       16.66        6.29      8.84 o
  10   3  14        8.09        3.98      9.50 o
  11   3  14        2.58       11.35     10.43 o
 -11   4  14       20.97        7.12     12.91 o
 -10   4  14        4.64       -4.86      7.76 o
  -9   4  14        8.67        4.89      6.91 o
  -8   4  14       90.08      111.56      8.02 o
  -7   4  14        2.50        4.19      4.14 o
  -6   4  14        0.84       -2.51      3.30 o
  -5   4  14       80.90       79.73      5.54 o
  -4   4  14      180.01      163.12      6.38 o
  -3   4  14      339.63      293.30      8.72 o
  -2   4  14       19.90       19.13      2.88 o
  -1   4  14        0.45        1.12      2.73 o
   0   4  14      227.66      194.93      7.11 o
   1   4  14       56.01       54.97      5.67 o
   2   4  14      629.56      551.68     14.27 o
   3   4  14       45.06       45.35      4.61 o
   4   4  14        2.22       -3.02      3.02 o
   5   4  14       19.98       23.99      5.73 o
   6   4  14      144.95      179.72     10.08 o
   7   4  14       10.62       17.31      8.01 o
   8   4  14       77.99       75.90     16.09 o
   9   4  14       12.36       12.06      9.11 o
  10   4  14        0.71        2.03      9.61 o
  11   4  14       21.05        1.42     10.94 o
 -11   5  14       13.01        9.63     18.21 o
 -10   5  14        0.81       -3.12     12.04 o
  -9   5  14       37.21       46.00      8.96 o
  -8   5  14        0.58       -1.58      4.72 o
  -7   5  14        3.59       -1.27      4.42 o
  -6   5  14       31.63       27.03      6.60 o
  -5   5  14      122.31      138.90      8.25 o
  -4   5  14      335.81      314.61     10.27 o
  -3   5  14       29.11       27.82      3.67 o
  -2   5  14      929.63      874.19     18.28 o
  -1   5  14        1.90        4.35      3.01 o
   0   5  14      612.40      547.12     13.29 o
   1   5  14       93.55       89.29      5.48 o
   2   5  14      123.16      112.46      6.58 o
   3   5  14      168.03      158.91      8.65 o
   4   5  14      383.57      347.57     13.27 o
   5   5  14       43.28       42.97      5.40 o
   6   5  14        7.16        4.47      5.07 o
   7   5  14       55.76       49.12     14.45 o
   8   5  14       62.67       44.13     10.55 o
   9   5  14       10.23       17.57      9.35 o
  10   5  14       23.33       21.20     13.44 o
 -11   6  14       22.93        6.19     15.45 o
 -10   6  14       20.36       30.80     26.40 o
  -9   6  14        0.20       -3.80      7.14 o
  -8   6  14       34.87       28.00      6.21 o
  -7   6  14       67.74       57.93     10.60 o
  -6   6  14       24.78       25.08      5.70 o
  -5   6  14       31.44       28.80      6.18 o
  -4   6  14      136.97      120.75      8.34 o
  -3   6  14      751.95      732.73     16.53 o
  -2   6  14      142.74      136.03      6.42 o
  -1   6  14      740.28      730.13     16.47 o
   0   6  14      101.75       90.46      6.75 o
   1   6  14       28.60       28.91      4.82 o
   2   6  14       69.95       45.72      6.33 o
   3   6  14       27.77        9.86      4.15 o
   4   6  14       15.92       20.57      4.79 o
   5   6  14       29.26       30.96      8.21 o
   6   6  14       39.06       41.43      7.51 o
   7   6  14        3.09       -6.96      6.96 o
   8   6  14        2.21       -3.83      7.95 o
   9   6  14       10.97       16.11     10.59 o
  10   6  14        9.12       12.80     11.16 o
 -10   7  14        2.09        1.54     10.78 o
  -9   7  14       37.16       46.89     10.72 o
  -8   7  14        1.00        1.86      5.81 o
  -7   7  14      115.96      138.60      9.42 o
  -6   7  14       31.39       31.04      6.36 o
  -5   7  14        4.43        3.24      4.35 o
  -4   7  14        2.50       15.59      6.04 o
  -3   7  14      112.34      105.43      6.91 o
  -2   7  14       55.60       63.30      4.74 o
  -1   7  14       19.71       20.14      4.31 o
   0   7  14       50.39       50.88      5.39 o
   1   7  14       20.33       19.03      4.54 o
   2   7  14       84.30       63.11      6.10 o
   3   7  14        1.53        9.31      4.20 o
   4   7  14       39.49       31.70      5.49 o
   5   7  14        1.08        8.62      5.50 o
   6   7  14        2.75        7.77      7.34 o
   7   7  14        0.09       -8.12     10.06 o
   8   7  14        2.39       -2.15      8.58 o
   9   7  14        7.89        2.79     15.98 o
  10   7  14        4.59       -1.24     12.33 o
 -10   8  14       34.80       40.00     32.48 o
  -9   8  14       10.88        2.56      9.02 o
  -8   8  14       26.65       36.85      7.26 o
  -7   8  14        2.01        3.50      5.63 o
  -6   8  14       17.94       11.71      5.29 o
  -5   8  14        2.33        1.66      4.60 o
  -4   8  14       44.74       42.17      6.13 o
  -3   8  14      121.35      127.58      7.47 o
  -2   8  14        2.12        2.99      4.12 o
  -1   8  14       45.17       49.70      4.89 o
   0   8  14        9.48        8.22      4.25 o
   1   8  14       95.10       83.11      6.86 o
   2   8  14      264.99      256.74     11.65 o
   3   8  14       93.75       88.23      7.28 o
   4   8  14      175.16      198.49      9.91 o
   5   8  14       22.82       18.17      6.44 o
   6   8  14      179.62      174.93     16.67 o
   7   8  14        0.67       -2.89      8.35 o
   8   8  14       25.67       34.32     11.73 o
   9   8  14        0.57        3.80     10.32 o
  -9   9  14        1.00      -11.06     11.06 o
  -8   9  14       32.51       20.61      7.71 o
  -7   9  14       43.30       41.42     10.14 o
  -6   9  14        0.20        2.49      6.66 o
  -5   9  14        1.44       -4.45      6.72 o
  -4   9  14        0.13       -1.25      6.44 o
  -3   9  14      146.41      136.37     12.38 o
  -2   9  14      292.50      280.57     12.96 o
  -1   9  14        6.61       10.96      4.80 o
   0   9  14       54.72       47.99      6.16 o
   1   9  14       54.15       55.90      8.75 o
   2   9  14      143.73      153.16      8.96 o
   3   9  14        0.07       -3.43      4.53 o
   4   9  14       22.05       22.77     11.43 o
   5   9  14       25.09       26.37      7.06 o
   6   9  14       79.73       77.52     20.23 o
   7   9  14        4.38        8.72      9.20 o
   8   9  14       26.68        7.68     10.12 o
   9   9  14        5.16        9.12     11.00 o
  -9  10  14        0.08       -3.70     16.34 o
  -8  10  14        4.06        6.93     15.37 o
  -7  10  14        5.11       16.54     12.37 o
  -6  10  14        0.97        6.96     10.31 o
  -5  10  14        0.46       -7.76     11.94 o
  -4  10  14       43.43       53.09     15.88 o
  -3  10  14      582.42      583.04     19.69 o
  -2  10  14      143.64      150.59     10.65 o
  -1  10  14       68.72       76.23      8.43 o
   0  10  14       75.10       80.59      6.64 o
   1  10  14       23.97       32.08      6.14 o
   2  10  14        6.81       10.47      5.44 o
   3  10  14        6.15       -0.19      4.78 o
   4  10  14        2.54        1.67      6.06 o
   5  10  14        0.84        4.21      6.54 o
   6  10  14        0.69       -8.34      8.34 o
   7  10  14        0.06       -7.39      9.67 o
   8  10  14        0.38        0.33     10.79 o
  -8  11  14        1.82       19.34     20.07 o
  -7  11  14        3.38        0.58     10.95 o
  -6  11  14        0.15        6.10      8.75 o
  -5  11  14        0.07        6.14     10.15 o
  -4  11  14        1.23       -7.76      7.76 o
  -3  11  14       27.56       23.17      8.97 o
  -2  11  14        3.10        6.95      6.06 o
  -1  11  14        8.49        2.39      5.89 o
   0  11  14        1.87        3.52      6.84 o
   1  11  14        5.00        4.74      7.99 o
   2  11  14       57.92       54.16      6.58 o
   3  11  14       77.79       80.16      9.43 o
   4  11  14       40.16       49.89      9.26 o
   5  11  14       17.81       16.03      8.00 o
   6  11  14        4.48      -14.30     16.03 o
   7  11  14       17.77        2.61     16.89 o
  -7  12  14        0.04       -0.20     13.81 o
  -6  12  14       39.88       38.98     12.30 o
  -5  12  14        3.27        3.44     11.93 o
  -4  12  14        9.93        2.02      8.92 o
  -3  12  14        4.11        1.44      8.13 o
  -2  12  14        5.69       -0.54      7.39 o
  -1  12  14       63.99       64.58      8.92 o
   0  12  14       33.02       27.49      7.56 o
   1  12  14        1.31        3.31      6.55 o
   2  12  14       41.69       53.93      7.85 o
   3  12  14        0.29        7.38      6.57 o
   4  12  14       22.94       12.49      8.87 o
   5  12  14        7.43        8.25      9.43 o
   6  12  14       26.21       49.30     13.79 o
   7  12  14        4.55        4.76     12.12 o
  -6  13  14        0.10        9.05     12.68 o
  -5  13  14        2.98       10.61     18.31 o
  -4  13  14       19.96        5.97     10.41 o
  -3  13  14        1.43       -8.22      9.41 o
  -2  13  14      117.73      123.86     11.87 o
  -1  13  14        7.71        9.44      7.48 o
   0  13  14        4.45        1.02      7.00 o
   1  13  14        6.14        9.23      8.65 o
   2  13  14        2.87       16.90      9.38 o
   3  13  14        1.52       -4.56      6.60 o
   4  13  14        0.21        3.48      7.18 o
   5  13  14        0.01       21.00     11.78 o
  -5  14  14        2.88      113.35     29.74 o
  -4  14  14        1.23        8.03     10.09 o
  -3  14  14        2.05       -0.81     10.06 o
  -2  14  14        0.68       -3.77     11.99 o
  -1  14  14       36.92       21.70      9.07 o
   0  14  14       32.37       41.01      9.62 o
   1  14  14       41.89       34.67     11.32 o
   2  14  14        2.52        8.48     10.25 o
   3  14  14        3.07        1.93     12.58 o
   4  14  14        2.29       13.35      9.78 o
  -2  15  14        0.00        9.62     21.84 o
  -1  15  14        3.41        9.89      9.33 o
   0  15  14        0.76        6.97     10.49 o
   1  15  14        0.75       -1.53      9.52 o
   2  15  14        1.03       -2.06     12.36 o
  -9   0  15       95.72      120.83     25.78 o
  -7   0  15       63.75       81.52      7.13 o
  -5   0  15      288.39      243.11     21.11 o
  -3   0  15      122.26      124.26      6.15 o
  -1   0  15      212.12      215.46      8.79 o
   1   0  15       15.73       10.65      3.45 o
   3   0  15      491.43      485.60     14.88 o
   5   0  15       29.01       28.76      6.63 o
   7   0  15      106.71       99.28     16.38 o
   9   0  15       16.41       -0.40     12.24 o
  11   0  15        1.46        4.63     14.60 o
 -11   1  15        1.38       -3.12      9.26 o
 -10   1  15        4.58        4.46      5.23 o
  -9   1  15       13.86       11.60      4.82 o
  -8   1  15       54.50       55.89      4.71 o
  -7   1  15       18.32       19.04      3.77 o
  -6   1  15       46.64       53.92      4.49 o
  -5   1  15      277.68      270.02      8.47 o
  -4   1  15        0.05        0.17      2.70 o
  -3   1  15      305.92      274.39      6.66 o
  -2   1  15        9.86       12.13      2.44 o
  -1   1  15      156.51      174.53      5.58 o
   0   1  15      464.03      444.37      9.71 o
   1   1  15      126.63      115.40      4.98 o
   2   1  15      117.80      100.35      4.91 o
   3   1  15        0.58        0.73      2.61 o
   4   1  15      181.05      173.12      7.36 o
   5   1  15        0.54        9.07      3.41 o
   6   1  15       83.74       86.97      8.16 o
   7   1  15      144.73      142.51     12.99 o
   8   1  15       41.22       46.05     10.29 o
   9   1  15       84.75       80.73     12.60 o
  10   1  15        1.08       -5.97      9.36 o
  11   1  15       17.67       27.42     10.93 o
 -11   2  15        0.04        8.06     10.55 o
 -10   2  15        1.10       -4.90      8.90 o
  -9   2  15        0.12        0.24      4.19 o
  -8   2  15       60.75       79.89      6.09 o
  -7   2  15       16.14       14.95      3.67 o
  -6   2  15       82.68      101.64      5.71 o
  -5   2  15       19.30       13.11      3.49 o
  -4   2  15      420.46      397.15     11.61 o
  -3   2  15      104.15       69.73      4.66 o
  -2   2  15       87.66       76.89      4.09 o
  -1   2  15       91.10       83.85      4.37 o
   0   2  15        7.90       13.65      2.87 o
   1   2  15       61.92       65.72      4.18 o
   2   2  15        0.56        2.49      2.34 o
   3   2  15      310.97      339.00     10.40 o
   4   2  15      304.79      244.29      8.87 o
   5   2  15       38.52       32.57      4.41 o
   6   2  15        0.26       -2.14      4.67 o
   7   2  15       12.70       24.10      8.21 o
   8   2  15       41.57       52.00     10.54 o
   9   2  15        8.34       -1.62      8.50 o
  10   2  15        3.69       -1.03      9.02 o
  11   2  15        3.67       10.96     10.15 o
 -11   3  15        0.66       12.91     12.55 o
 -10   3  15        9.35       21.76     10.37 o
  -9   3  15        1.64       -3.65      6.27 o
  -8   3  15       22.67       36.72      5.16 o
  -7   3  15        5.45        4.89      3.56 o
  -6   3  15       34.45       36.82      4.48 o
  -5   3  15       80.14       82.35      5.60 o
  -4   3  15       16.52       14.30      3.73 o
  -3   3  15       32.01       24.56      3.29 o
  -2   3  15       31.16       39.29      4.20 o
  -1   3  15      359.88      365.17      9.18 o
   0   3  15      276.21      218.88      8.72 o
   1   3  15      416.34      388.70      9.75 o
   2   3  15      299.79      327.27      9.47 o
   3   3  15       37.42       27.41      4.30 o
   4   3  15        5.06       11.74      3.96 o
   5   3  15        5.62       11.07      3.98 o
   6   3  15      366.24      328.51     14.33 o
   7   3  15        0.91       -6.04      6.36 o
   8   3  15        8.41       18.27      9.06 o
   9   3  15       15.46       11.85      8.80 o
  10   3  15       35.70       19.51     10.70 o
  11   3  15       16.13       30.02     12.51 o
 -11   4  15        2.85        1.11     11.93 o
 -10   4  15       10.80       -2.71      8.52 o
  -9   4  15      115.88      138.38     18.61 o
  -8   4  15        4.65        2.03      4.97 o
  -7   4  15        3.53       -2.07      4.39 o
  -6   4  15        1.06       -2.27      3.47 o
  -5   4  15       34.28       34.20      5.25 o
  -4   4  15        0.63        2.22      3.64 o
  -3   4  15       26.99       31.91      3.83 o
  -2   4  15      147.07      149.10      5.68 o
  -1   4  15      898.43      829.65     16.49 o
   0   4  15       59.95       65.27      4.83 o
   1   4  15      366.21      331.97      9.70 o
   2   4  15      108.58      115.50      6.69 o
   3   4  15       69.10       78.15      6.75 o
   4   4  15      176.67      199.81      8.55 o
   5   4  15      209.40      217.78      9.10 o
   6   4  15        7.26        4.01     10.34 o
   7   4  15       10.95       14.32      7.62 o
   8   4  15        6.99        1.81      8.44 o
   9   4  15        0.44       13.15      9.55 o
  10   4  15        0.16       -2.61      9.28 o
 -11   5  15        8.76        1.32     10.18 o
 -10   5  15        9.09       11.86      9.61 o
  -9   5  15        3.33       -0.06      7.50 o
  -8   5  15        4.32       12.95      5.34 o
  -7   5  15       88.05      102.74      7.78 o
  -6   5  15       15.45       16.91      4.93 o
  -5   5  15      271.49      244.65     10.92 o
  -4   5  15      164.01      157.75      9.93 o
  -3   5  15      170.29      140.40      6.37 o
  -2   5  15     1235.89     1213.23     23.96 o
  -1   5  15      521.84      485.34     12.35 o
   0   5  15      519.77      454.77     11.96 o
   1   5  15      373.68      351.47     11.10 o
   2   5  15      587.58      552.04     14.92 o
   3   5  15      231.58      219.53      9.18 o
   4   5  15       32.19       34.31      5.03 o
   5   5  15        3.53        3.56      4.71 o
   6   5  15       26.04       24.00      6.54 o
   7   5  15       76.06       70.02     11.56 o
   8   5  15        5.74       23.70      9.27 o
   9   5  15       16.53        6.42     10.03 o
  10   5  15        0.14       -4.96     10.50 o
 -10   6  15        0.04       -6.65      9.36 o
  -9   6  15        5.81        0.01      7.69 o
  -8   6  15        0.09        1.18      5.26 o
  -7   6  15        0.12        2.22      5.52 o
  -6   6  15       94.16       93.09      7.90 o
  -5   6  15        2.56        2.80      4.74 o
  -4   6  15      111.19       89.06      7.76 o
  -3   6  15       10.89        6.72      3.63 o
  -2   6  15       31.70       34.40      4.28 o
  -1   6  15       38.90       43.42      4.65 o
   0   6  15      220.14      233.47      9.09 o
   1   6  15      590.43      576.22     15.51 o
   2   6  15        0.97       -2.07      3.82 o
   3   6  15        0.71        3.43      4.16 o
   4   6  15        1.71       -2.57      3.85 o
   5   6  15        1.08        5.45      4.97 o
   6   6  15       34.44       36.76      7.75 o
   7   6  15       14.63        9.36      8.64 o
   8   6  15       19.47        9.68      9.06 o
   9   6  15        1.16       -2.87      9.80 o
  10   6  15       24.03       14.75     11.47 o
 -10   7  15       36.96       40.01     13.22 o
  -9   7  15        2.44       -6.49      8.47 o
  -8   7  15       27.47       18.33      6.57 o
  -7   7  15        2.41        1.57      5.78 o
  -6   7  15        2.80        6.28      5.38 o
  -5   7  15       67.95       70.86      7.58 o
  -4   7  15      212.10      223.58     11.47 o
  -3   7  15       10.86        8.73      4.32 o
  -2   7  15      114.88       86.54      7.77 o
  -1   7  15      286.64      308.54     10.77 o
   0   7  15        0.11       -1.62      3.67 o
   1   7  15       14.10        8.07      4.35 o
   2   7  15       39.00       47.56      5.80 o
   3   7  15      204.33      193.85     10.11 o
   4   7  15        9.67       13.03      4.90 o
   5   7  15       10.86        5.76      5.54 o
   6   7  15       11.14        6.85      8.41 o
   7   7  15       20.38       33.75     18.12 o
   8   7  15        2.15       -6.32      8.35 o
   9   7  15        1.79        2.35     10.22 o
 -10   8  15        0.63       21.86     12.30 o
  -9   8  15       17.01       20.59      9.90 o
  -8   8  15        8.18       12.15      6.92 o
  -7   8  15       34.41       32.28      7.52 o
  -6   8  15        2.45       -5.39      5.39 o
  -5   8  15       40.37       33.62      8.40 o
  -4   8  15       19.51       20.67      6.04 o
  -3   8  15      190.35      176.78     10.14 o
  -2   8  15        9.02        7.91      4.39 o
  -1   8  15        9.03        3.44      4.17 o
   0   8  15        0.71       -3.97      3.99 o
   1   8  15      802.98      776.68     20.09 o
   2   8  15      161.10      141.29      9.08 o
   3   8  15      182.89      173.37      9.39 o
   4   8  15       58.41       54.44      6.53 o
   5   8  15       86.57      105.30     16.61 o
   6   8  15        0.30        1.39      8.08 o
   7   8  15       40.35       30.13     10.29 o
   8   8  15        1.90        1.98     10.48 o
   9   8  15        0.07        1.20     16.14 o
  -9   9  15        0.19       -7.39     16.43 o
  -8   9  15        0.42        9.81      8.60 o
  -7   9  15        8.76       15.19     13.53 o
  -6   9  15        9.85       10.77      7.55 o
  -5   9  15       26.15       31.21     13.85 o
  -4   9  15       23.81       10.01      7.96 o
  -3   9  15      270.74      272.25     12.90 o
  -2   9  15      290.17      304.63     13.67 o
  -1   9  15        6.33       12.23      4.75 o
   0   9  15        1.11        5.48      4.73 o
   1   9  15      145.68      144.71      8.98 o
   2   9  15       27.89       19.98      5.68 o
   3   9  15        1.40       -1.86      4.80 o
   4   9  15       40.51       61.76      8.40 o
   5   9  15       58.43       62.85      8.84 o
   6   9  15        4.93       -1.55      8.93 o
   7   9  15        1.08       -6.75      9.02 o
   8   9  15        1.43       -2.77     10.29 o
   9   9  15       15.26       36.22     12.86 o
  -8  10  15        0.63        7.40     13.13 o
  -7  10  15        4.44        3.04      8.62 o
  -6  10  15       41.90       25.81     10.13 o
  -5  10  15        0.24       -5.63      8.29 o
  -4  10  15      109.23      119.08     17.14 o
  -3  10  15        6.63       10.58      8.04 o
  -2  10  15       18.93       20.67      6.64 o
  -1  10  15        8.71        6.76      5.30 o
   0  10  15       77.82       75.30      6.69 o
   1  10  15        6.79        1.65      5.33 o
   2  10  15       17.44       13.89      5.88 o
   3  10  15        2.99       -5.36      5.36 o
   4  10  15        0.83        4.28      6.70 o
   5  10  15        0.01       -6.26      6.26 o
   6  10  15        0.78       -0.39      8.81 o
   7  10  15        0.31       -7.17     10.10 o
   8  10  15        8.66        8.48     11.41 o
  -8  11  15       10.55       26.67     14.81 o
  -7  11  15        0.28       12.34     16.00 o
  -6  11  15        3.77       -7.26     18.13 o
  -5  11  15       12.66       17.05      9.04 o
  -4  11  15        2.50        2.16      8.16 o
  -3  11  15       16.29       19.77     12.01 o
  -2  11  15        3.78        0.24      6.26 o
  -1  11  15       34.75       27.74      7.40 o
   0  11  15       94.02      109.18      9.74 o
   1  11  15        0.13       -3.67      4.77 o
   2  11  15      132.52      159.23     10.61 o
   3  11  15        6.76        1.98      6.92 o
   4  11  15        4.69        1.51      7.08 o
   5  11  15        9.40       17.92      8.02 o
   6  11  15        5.94        5.22     10.22 o
   7  11  15        0.95       -2.57     10.22 o
  -7  12  15        2.22       26.34     13.29 o
  -6  12  15        3.33        9.35     12.42 o
  -5  12  15        7.10       13.78     10.39 o
  -4  12  15        0.59        0.01      8.38 o
  -3  12  15        0.98        3.32      8.62 o
  -2  12  15        2.80       -0.62      6.72 o
  -1  12  15       26.25       13.03      7.41 o
   0  12  15        5.81       -4.02      6.58 o
   1  12  15       32.88       21.36      6.94 o
   2  12  15        4.83        4.08      6.36 o
   3  12  15       21.77       27.82      7.52 o
   4  12  15        0.38       -3.50      8.19 o
   5  12  15       30.74       21.53     10.72 o
   6  12  15        2.66       -5.70     10.92 o
  -6  13  15        0.26        9.02     17.45 o
  -5  13  15       41.99       46.66     12.39 o
  -4  13  15        0.60       -7.81      9.35 o
  -3  13  15        3.34       17.06     10.50 o
  -2  13  15        1.80       -8.49      8.49 o
  -1  13  15        7.77       -0.51      7.47 o
   0  13  15        1.17       -3.17      7.65 o
   1  13  15        1.13       -6.94      6.94 o
   2  13  15        0.52       -6.81      6.81 o
   3  13  15        0.00        2.04      6.84 o
   4  13  15        0.23        1.28     10.92 o
   5  13  15        0.94       -5.27     11.92 o
  -4  14  15        9.85       15.74     10.98 o
  -3  14  15        1.27       14.38     14.53 o
  -2  14  15       23.17       28.19     11.56 o
  -1  14  15        2.96        8.14      8.68 o
   0  14  15       74.80       93.97     11.75 o
   1  14  15       31.98       34.08     11.23 o
   2  14  15        1.40      -10.60     11.49 o
   3  14  15        0.23        1.36     10.04 o
   4  14  15        4.51        5.92      8.07 o
  -1  15  15        0.02      -14.30     20.63 o
   0  15  15        7.84       14.89     11.36 o
   1  15  15        0.06      -11.89     26.62 o
 -10   0  16       47.34       56.41     11.44 o
  -8   0  16      125.64      150.55     10.28 o
  -6   0  16      165.26      170.58      9.94 o
  -4   0  16        2.43        5.53      4.26 o
  -2   0  16      186.52      173.29      7.81 o
   0   0  16      273.54      289.58     10.92 o
   2   0  16        2.93        5.75      3.58 o
   4   0  16      233.03      213.11     14.87 o
   6   0  16        0.45        1.87      9.22 o
   8   0  16       39.35       41.14     14.78 o
  10   0  16        0.38       -2.40     14.34 o
 -11   1  16       14.02        3.92     10.06 o
 -10   1  16        1.01        2.71      5.64 o
  -9   1  16        0.31        2.97      4.55 o
  -8   1  16        4.73        1.73      3.59 o
  -7   1  16        1.25        0.99      3.34 o
  -6   1  16       84.79       74.78      5.26 o
  -5   1  16        3.10        3.29      3.04 o
  -4   1  16       84.19       82.41      5.17 o
  -3   1  16      321.30      277.19      6.88 o
  -2   1  16      168.71      142.74      5.07 o
  -1   1  16       14.66       13.82      2.85 o
   0   1  16       16.78       24.70      3.16 o
   1   1  16      161.49      153.54      5.72 o
   2   1  16       99.18       93.74      4.98 o
   3   1  16      106.86       98.59      9.05 o
   4   1  16        0.50       -3.04      3.04 o
   5   1  16       13.21       13.72      3.94 o
   6   1  16      141.31      152.83     10.20 o
   7   1  16       38.18       36.57      9.30 o
   8   1  16      111.77      131.20     13.71 o
   9   1  16       47.95       49.48     11.29 o
  10   1  16       10.64       14.87     10.50 o
  11   1  16        9.10        6.89     10.89 o
 -11   2  16        3.40       -0.40      9.71 o
 -10   2  16        7.13       -8.68      8.68 o
  -9   2  16        0.23       -3.95      4.29 o
  -8   2  16        1.24        3.37      3.83 o
  -7   2  16       81.17      100.04      6.03 o
  -6   2  16        0.00       -0.62      3.40 o
  -5   2  16       11.18       23.98      4.04 o
  -4   2  16       11.70       13.02      3.74 o
  -3   2  16      219.20      194.92      6.07 o
  -2   2  16       61.64       69.61      4.11 o
  -1   2  16     1459.78     1327.59     23.83 o
   0   2  16        2.76       -1.99      2.62 o
   1   2  16      904.31      855.99     17.08 o
   2   2  16       85.59       87.86      5.33 o
   3   2  16       17.82       18.61      5.89 o
   4   2  16      259.77      223.21      8.77 o
   5   2  16        4.56        2.11      3.56 o
   6   2  16       42.96       56.01      7.41 o
   7   2  16       99.69       88.78     17.34 o
   8   2  16        1.69       -7.64      7.64 o
   9   2  16       65.89       63.70     12.15 o
  10   2  16        6.51       -8.84      8.84 o
  11   2  16        0.15       -6.03     11.06 o
 -11   3  16        0.73       -6.68     10.86 o
 -10   3  16        4.22        8.13      8.00 o
  -9   3  16       50.51       54.36     10.09 o
  -8   3  16       40.03       53.37      5.13 o
  -7   3  16        8.44        2.64      3.80 o
  -6   3  16      186.08      179.56      8.00 o
  -5   3  16       66.76       66.99      8.76 o
  -4   3  16      145.06      135.93      8.05 o
  -3   3  16        3.06        1.72      3.32 o
  -2   3  16      241.05      253.24      7.38 o
  -1   3  16      126.27      130.02      5.56 o
   0   3  16      253.24      234.34      7.43 o
   1   3  16      555.36      548.75     12.52 o
   2   3  16        1.79        5.70      3.74 o
   3   3  16       99.82       94.85      6.27 o
   4   3  16        6.91       -1.59      4.99 o
   5   3  16      327.24      312.24     10.62 o
   6   3  16        1.51        3.52      5.22 o
   7   3  16        2.76        9.29      7.52 o
   8   3  16        2.74       -2.37      9.84 o
   9   3  16        1.85       -1.51      9.01 o
  10   3  16        5.79       13.43     10.80 o
 -11   4  16        0.69       12.96     13.76 o
 -10   4  16       46.24       50.07     10.95 o
  -9   4  16        0.16       -3.27      6.69 o
  -8   4  16       21.36       28.34      7.27 o
  -7   4  16       26.65       20.90      5.40 o
  -6   4  16        0.55       -2.42      3.63 o
  -5   4  16       33.18       27.67      4.65 o
  -4   4  16       62.91       59.85      5.64 o
  -3   4  16      102.88      116.57      6.74 o
  -2   4  16      172.00      173.42      6.39 o
  -1   4  16      286.34      247.87      8.89 o
   0   4  16     1205.63     1157.43     23.34 o
   1   4  16       14.61        4.98      3.29 o
   2   4  16      197.04      182.72      8.15 o
   3   4  16        9.04        6.84      4.07 o
   4   4  16        8.03        1.99      3.69 o
   5   4  16      101.94       90.06      6.61 o
   6   4  16       67.42       62.74      7.93 o
   7   4  16        5.06       -3.28      7.24 o
   8   4  16        2.80        3.14      9.30 o
   9   4  16        0.00       13.73      9.97 o
  10   4  16       25.50       17.04     11.84 o
 -10   5  16        3.15       -4.19      8.93 o
  -9   5  16       25.87       34.84      9.02 o
  -8   5  16       41.95       54.38      6.93 o
  -7   5  16        0.52        2.83      5.29 o
  -6   5  16       90.05       98.82      7.78 o
  -5   5  16       49.77       36.13      5.84 o
  -4   5  16       53.44       47.74      6.23 o
  -3   5  16        9.85        9.92      4.75 o
  -2   5  16     1329.88     1185.61     23.71 o
  -1   5  16       51.76       51.72      5.12 o
   0   5  16      648.22      639.21     15.22 o
   1   5  16       89.83       98.37      9.81 o
   2   5  16      158.34      149.41      7.83 o
   3   5  16       36.21       27.04      4.81 o
   4   5  16       31.75       30.20      5.11 o
   5   5  16       34.80       34.32      6.06 o
   6   5  16       36.14       38.55      7.29 o
   7   5  16        0.04        3.67      7.63 o
   8   5  16       44.45       29.40     10.33 o
   9   5  16       14.56       16.97     11.04 o
  10   5  16        0.13        0.98     10.92 o
 -10   6  16        0.25       -3.63      9.76 o
  -9   6  16       34.49       28.24      9.42 o
  -8   6  16        2.48        2.73      5.63 o
  -7   6  16      124.64      136.46      9.38 o
  -6   6  16       41.97       49.14      8.19 o
  -5   6  16        3.06        2.14      5.01 o
  -4   6  16        1.62        0.82      4.69 o
  -3   6  16       18.37       18.47      4.86 o
  -2   6  16       43.17       49.31      5.50 o
  -1   6  16        8.30        5.51      3.45 o
   0   6  16       58.49       49.12      5.36 o
   1   6  16        0.86        0.59      3.96 o
   2   6  16       16.83       11.16      4.45 o
   3   6  16      195.96      202.58      9.30 o
   4   6  16       21.41       25.31      5.11 o
   5   6  16       71.10       95.47      8.38 o
   6   6  16        0.56        0.70      7.18 o
   7   6  16      114.68      115.84     13.78 o
   8   6  16        5.48       -7.77      8.49 o
   9   6  16       31.19       29.49     11.51 o
  10   6  16        2.24       -5.38     11.21 o
 -10   7  16        1.14        0.06     11.35 o
  -9   7  16       19.97       15.85      9.62 o
  -8   7  16       40.09       43.02     12.49 o
  -7   7  16       37.06       49.27      7.57 o
  -6   7  16       39.81       46.34      7.24 o
  -5   7  16        0.00        0.11      5.06 o
  -4   7  16       25.66       18.44      5.78 o
  -3   7  16      137.44      124.64      8.19 o
  -2   7  16        0.51        7.70      3.96 o
  -1   7  16      450.66      430.28     13.12 o
   0   7  16       13.02       18.76      4.68 o
   1   7  16      354.95      347.30     12.14 o
   2   7  16       68.28       65.92      6.65 o
   3   7  16       14.72        9.03      4.66 o
   4   7  16        7.56       -6.87      6.87 o
   5   7  16        2.88        0.19      7.79 o
   6   7  16       32.54       24.56      9.48 o
   7   7  16        0.40        2.94     15.05 o
   8   7  16        4.58        0.16      9.76 o
   9   7  16        8.32       16.31     14.71 o
  -9   8  16        4.59        5.13      9.74 o
  -8   8  16        7.76        3.77     11.84 o
  -7   8  16       28.87       20.98      7.13 o
  -6   8  16       13.31        7.87      6.43 o
  -5   8  16        1.18        7.58      5.83 o
  -4   8  16        0.29       10.35      6.73 o
  -3   8  16      225.52      232.11     11.68 o
  -2   8  16       16.57       10.48      4.57 o
  -1   8  16        8.60        2.30      4.60 o
   0   8  16        0.99        2.74      4.64 o
   1   8  16      152.20      158.00     10.53 o
   2   8  16       67.92       73.41      7.07 o
   3   8  16       94.29       94.02      7.93 o
   4   8  16      121.89      108.97      9.60 o
   5   8  16       24.57       50.46      8.03 o
   6   8  16       30.06       38.71     10.64 o
   7   8  16        0.77        1.95      8.96 o
   8   8  16        2.21       10.08     12.00 o
   9   8  16        1.10       -9.89     10.66 o
  -9   9  16        3.08        3.87     15.89 o
  -8   9  16        8.31       19.56      8.93 o
  -7   9  16       17.24       21.97      8.88 o
  -6   9  16       16.58       28.26      9.13 o
  -5   9  16       16.37       16.92      7.76 o
  -4   9  16        0.02        2.26      6.70 o
  -3   9  16      104.72       89.78      8.88 o
  -2   9  16      229.91      299.53     13.78 o
  -1   9  16       47.74       49.04      6.46 o
   0   9  16       82.17       76.77      7.38 o
   1   9  16        3.08        5.90      4.91 o
   2   9  16       43.68       30.49      6.11 o
   3   9  16       19.89       26.49      6.24 o
   4   9  16       12.40       25.43      7.07 o
   5   9  16        0.56        0.59      6.31 o
   6   9  16       25.24       23.52     10.67 o
   7   9  16        0.77       -9.27      9.27 o
   8   9  16       12.99       23.85     11.99 o
  -8  10  16        1.51       10.67      9.81 o
  -7  10  16       46.45       60.47     24.85 o
  -6  10  16        0.01       -4.84      8.06 o
  -5  10  16       41.98       63.18     14.29 o
  -4  10  16      111.36      114.29     12.26 o
  -3  10  16       40.75       52.06     13.17 o
  -2  10  16       12.03        2.88      6.55 o
  -1  10  16       78.77       82.17      7.82 o
   0  10  16        7.42        8.10      5.31 o
   1  10  16        1.72       10.85      5.47 o
   2  10  16        0.20        4.92      5.69 o
   3  10  16       13.20        7.87      7.85 o
   4  10  16        0.09        5.69      6.81 o
   5  10  16        1.79        0.95      6.76 o
   6  10  16        0.07        5.26      9.76 o
   7  10  16        7.66       17.77     11.71 o
   8  10  16        0.21        0.71     12.04 o
  -7  11  16        0.17        2.73      9.50 o
  -6  11  16        0.22        5.43      9.74 o
  -5  11  16        6.38       19.97     10.12 o
  -4  11  16        0.32       -6.43      7.68 o
  -3  11  16        0.28       -1.96      9.99 o
  -2  11  16        9.40       14.43      6.51 o
  -1  11  16      107.01      108.46     10.83 o
   0  11  16        1.65        4.00      5.45 o
   1  11  16       41.69       58.61      6.78 o
   2  11  16       14.77       22.50      7.17 o
   3  11  16        0.84       -4.52      7.50 o
   4  11  16        8.82        9.79      7.58 o
   5  11  16        3.50        0.46      7.42 o
   6  11  16        8.38        9.08     11.65 o
   7  11  16        1.61        7.48     11.56 o
  -6  12  16       48.77       64.94     24.54 o
  -5  12  16        3.70        5.82      9.49 o
  -4  12  16        1.35        0.79      8.99 o
  -3  12  16       10.22        0.10      8.72 o
  -2  12  16       32.53       26.21      7.85 o
  -1  12  16       83.55       94.69     10.65 o
   0  12  16       22.56       44.51      8.69 o
   1  12  16       16.07        8.20      6.12 o
   2  12  16       71.54       91.72      9.23 o
   3  12  16        1.08        4.07      6.75 o
   4  12  16        5.78       -7.62      7.62 o
   5  12  16        0.05       -0.08      9.71 o
   6  12  16        7.65        7.86     12.23 o
  -5  13  16        0.04        0.86     10.03 o
  -4  13  16        1.96       14.31     10.52 o
  -3  13  16        2.34       -7.84      9.56 o
  -2  13  16       33.10       27.65     10.58 o
  -1  13  16        0.01        7.67      7.76 o
   0  13  16        1.51       13.58      7.61 o
   1  13  16        3.18       -4.07     10.03 o
   2  13  16        5.23        5.67      8.04 o
   3  13  16        5.26        7.04      9.30 o
   4  13  16        0.09        9.67      8.03 o
   5  13  16        0.87       -0.39     11.13 o
  -4  14  16        0.10       17.05     49.55 o
  -3  14  16        6.03       -8.89      9.84 o
  -2  14  16        0.00        2.17     15.95 o
  -1  14  16       40.04       27.80      9.76 o
   0  14  16       35.65       30.54      9.55 o
   1  14  16       11.00        2.61     12.96 o
   2  14  16       18.09        7.65     13.35 o
   3  14  16        0.11       -0.71      9.91 o
 -11   0  17       20.54       23.15      9.93 o
  -9   0  17        2.55        4.75      5.82 o
  -7   0  17       31.99       14.36      5.44 o
  -5   0  17        4.34        5.41      4.65 o
  -3   0  17      237.16      276.31     16.25 o
  -1   0  17        5.63       11.81      3.96 o
   1   0  17      210.96      218.36      9.76 o
   3   0  17       46.51       44.55      6.13 o
   5   0  17       54.97       40.86      7.96 o
   7   0  17      295.34      265.69     24.98 o
   9   0  17        0.78       -9.79     12.60 o
 -11   1  17        3.95        4.27      9.93 o
 -10   1  17        1.08        0.56      5.99 o
  -9   1  17       32.51       35.04      6.12 o
  -8   1  17       14.08       15.25      6.07 o
  -7   1  17       41.83       51.55      5.10 o
  -6   1  17        8.85        6.01      3.54 o
  -5   1  17      212.63      195.97      7.81 o
  -4   1  17        0.29       -2.92      2.92 o
  -3   1  17       14.76        9.13      2.54 o
  -2   1  17      104.45       96.04      4.49 o
  -1   1  17       57.77       58.35      3.95 o
   0   1  17     4460.93     4216.46     64.54 o
   1   1  17      413.67      393.44      9.60 o
   2   1  17       77.82       63.73      6.18 o
   3   1  17       23.81       25.53      4.38 o
   4   1  17       53.32       58.13      5.27 o
   5   1  17      112.18      101.62      7.49 o
   6   1  17        0.23        4.80      6.71 o
   7   1  17      102.34      101.89     19.79 o
   8   1  17       83.60       79.83     12.62 o
   9   1  17       15.15       18.17     10.13 o
  10   1  17       18.00       22.84     10.64 o
 -11   2  17        1.26        2.31     11.00 o
 -10   2  17        1.43        9.47      5.71 o
  -9   2  17        9.60       13.63      5.39 o
  -8   2  17      135.06      140.87      7.27 o
  -7   2  17       12.85        9.99      3.99 o
  -6   2  17       55.07       73.31      5.98 o
  -5   2  17       29.23       24.34      4.28 o
  -4   2  17      358.63      353.38     11.37 o
  -3   2  17       94.74       83.08      5.48 o
  -2   2  17      147.56      125.70      5.30 o
  -1   2  17      935.60      902.31     19.72 o
   0   2  17       77.14       63.38      4.46 o
   1   2  17      147.98      172.71      6.76 o
   2   2  17       16.61       15.87      3.59 o
   3   2  17      250.51      238.61      9.14 o
   4   2  17      303.27      265.67     12.74 o
   5   2  17       39.37       41.58      5.87 o
   6   2  17       24.91       29.09      6.49 o
   7   2  17        3.08        9.28      7.71 o
   8   2  17       85.91       77.59     12.65 o
   9   2  17        7.36       25.79     10.24 o
  10   2  17        4.59       -4.72     10.10 o
 -11   3  17        2.64       -2.89     11.62 o
 -10   3  17        0.79        1.60     18.45 o
  -9   3  17       39.09       50.92      8.84 o
  -8   3  17        7.32        1.65      4.10 o
  -7   3  17       36.42       46.68      5.17 o
  -6   3  17       44.98       41.84      5.02 o
  -5   3  17      347.55      315.63     10.93 o
  -4   3  17       86.65       69.29      6.15 o
  -3   3  17       99.58       85.20      5.29 o
  -2   3  17      381.58      333.29      8.92 o
  -1   3  17        8.82       10.65      3.15 o
   0   3  17      185.13      158.16      6.42 o
   1   3  17       26.19       18.28      3.56 o
   2   3  17      285.89      275.12      9.73 o
   3   3  17       56.73       52.72      5.56 o
   4   3  17       21.93       23.85      4.56 o
   5   3  17       17.89       23.63      4.71 o
   6   3  17        4.65        3.02      5.20 o
   7   3  17        0.69        0.69      7.59 o
   8   3  17        2.63       -0.89      8.45 o
   9   3  17        0.10       -9.36      9.36 o
  10   3  17       16.50       20.38     11.87 o
 -11   4  17        0.64        0.31     12.11 o
 -10   4  17       25.44       34.69     17.34 o
  -9   4  17       92.38      107.98     11.33 o
  -8   4  17       15.18       21.29      6.51 o
  -7   4  17       34.13       30.62      7.92 o
  -6   4  17       65.95       67.07      6.02 o
  -5   4  17       58.61       69.29      6.06 o
  -4   4  17       22.07       25.75      4.72 o
  -3   4  17      191.75      177.89      7.39 o
  -2   4  17       93.97       84.15      4.99 o
  -1   4  17      206.32      165.79      6.60 o
   0   4  17      652.39      630.47     15.02 o
   1   4  17      389.86      345.61     11.26 o
   2   4  17        0.56        5.70      4.00 o
   3   4  17       81.11       79.33      6.26 o
   4   4  17      240.07      244.48     14.08 o
   5   4  17        0.66        2.58      4.31 o
   6   4  17       18.66       19.07      6.38 o
   7   4  17        0.34       10.38      8.35 o
   8   4  17        0.82       -1.63      8.18 o
   9   4  17       34.92       40.64     11.80 o
  10   4  17        1.49       -3.92      9.94 o
 -10   5  17        1.37        2.04      9.74 o
  -9   5  17        1.34        1.76      7.65 o
  -8   5  17       33.14       46.48      7.05 o
  -7   5  17      104.31      110.11      8.61 o
  -6   5  17       19.60       24.39      8.41 o
  -5   5  17        0.19       -4.97      4.97 o
  -4   5  17      140.52      117.49      8.43 o
  -3   5  17      870.19      796.18     19.74 o
  -2   5  17        1.98        6.28      3.83 o
  -1   5  17       30.96       28.02      4.20 o
   0   5  17       21.04       35.97      4.90 o
   1   5  17        6.40        3.11      3.97 o
   2   5  17       12.98       10.59      4.23 o
   3   5  17        1.09        2.78      4.27 o
   4   5  17        9.95        6.03      4.29 o
   5   5  17      168.71      172.25     15.54 o
   6   5  17        3.50        1.30     10.08 o
   7   5  17       10.70        8.04      9.42 o
   8   5  17        8.75       18.87     10.03 o
   9   5  17        3.21       15.44     10.36 o
  10   5  17        2.43        8.24     11.78 o
 -10   6  17        9.39       15.31     10.95 o
  -9   6  17       27.82       33.04      9.82 o
  -8   6  17       85.73       95.44      8.94 o
  -7   6  17       14.80        9.79      6.05 o
  -6   6  17       36.46       39.97      6.86 o
  -5   6  17        0.25        6.01      5.37 o
  -4   6  17        7.07        7.02      5.41 o
  -3   6  17        1.16       -3.10      3.10 o
  -2   6  17       28.63       24.72      4.79 o
  -1   6  17        8.96        3.18      3.60 o
   0   6  17      119.40      130.46      7.56 o
   1   6  17        4.09        0.96      4.03 o
   2   6  17        7.49        1.11      4.09 o
   3   6  17      124.82      104.19      8.48 o
   4   6  17      208.44      220.19     10.17 o
   5   6  17       20.41       13.56      5.89 o
   6   6  17       36.24       54.81     10.50 o
   7   6  17       14.61       12.77      8.99 o
   8   6  17       16.10        6.89      9.53 o
   9   6  17        0.66        0.62     10.01 o
 -10   7  17       18.82        5.90     11.90 o
  -9   7  17        1.05       -6.99      8.43 o
  -8   7  17       13.24        8.19      6.84 o
  -7   7  17        7.03       12.04      7.01 o
  -6   7  17       68.26       60.20      8.01 o
  -5   7  17        4.37        3.87      5.46 o
  -4   7  17        7.53        3.02      6.00 o
  -3   7  17      193.75      213.62      8.87 o
  -2   7  17       24.18       18.80      5.65 o
  -1   7  17        1.73       -0.26      3.91 o
   0   7  17      102.92       92.72      6.98 o
   1   7  17       56.47       38.85      5.93 o
   2   7  17      221.04      266.05     11.08 o
   3   7  17        8.53        4.69      4.74 o
   4   7  17       50.88       57.82     11.06 o
   5   7  17       38.01       43.04      7.43 o
   6   7  17        0.05        6.05      8.30 o
   7   7  17       24.84       29.40     10.76 o
   8   7  17        7.05        1.85     10.06 o
   9   7  17        3.65       -0.90     10.01 o
  -9   8  17        2.79        6.32     10.10 o
  -8   8  17        0.26        2.37      7.18 o
  -7   8  17       29.83       15.70      7.16 o
  -6   8  17       18.82       17.65      6.80 o
  -5   8  17       10.70       16.80      6.60 o
  -4   8  17        5.36       13.87      7.22 o
  -3   8  17        6.91       -0.81      8.83 o
  -2   8  17       23.01       18.19      5.15 o
  -1   8  17      111.38      116.99      9.35 o
   0   8  17        6.55        6.69      4.79 o
   1   8  17      347.47      336.96     12.61 o
   2   8  17       20.14       16.92      5.52 o
   3   8  17       61.57       86.60      7.82 o
   4   8  17        0.30       -2.36      6.05 o
   5   8  17       11.34       12.95      6.55 o
   6   8  17       20.94       46.00     14.09 o
   7   8  17       10.80        6.45     10.19 o
   8   8  17        6.88        9.20     10.85 o
   9   8  17        8.64        4.93     11.45 o
  -9   9  17        3.87       -3.64     13.04 o
  -8   9  17        0.14       -0.92      8.40 o
  -7   9  17        7.76        7.02      8.38 o
  -6   9  17       28.42       14.60     10.77 o
  -5   9  17       25.15       25.56      8.58 o
  -4   9  17       19.36       24.38      8.38 o
  -3   9  17       92.99      113.96     12.07 o
  -2   9  17        7.75       18.17      5.70 o
  -1   9  17        0.75        2.69      4.87 o
   0   9  17        3.79       -4.48      4.48 o
   1   9  17        0.74        0.36      4.96 o
   2   9  17        0.23        5.59      5.25 o
   3   9  17       77.48       75.01      7.76 o
   4   9  17        3.38        3.66      6.60 o
   5   9  17       20.14       30.35      7.90 o
   6   9  17        7.09       12.79      9.63 o
   7   9  17        1.09       -7.05      9.90 o
   8   9  17        1.11       -6.53     10.33 o
  -8  10  17        8.26       14.72     11.35 o
  -7  10  17        0.49        6.26     20.63 o
  -6  10  17       67.52       80.49     21.59 o
  -5  10  17        3.87        0.23      7.75 o
  -4  10  17       83.32       92.96     11.87 o
  -3  10  17       30.25       21.15      8.64 o
  -2  10  17        0.01       -0.52      5.83 o
  -1  10  17        1.11       -0.89      5.28 o
   0  10  17        1.18       -4.20      6.29 o
   1  10  17        0.03       -4.97      4.97 o
   2  10  17        7.72        5.39      6.18 o
   3  10  17        1.23        1.46      6.49 o
   4  10  17        4.71       15.29      7.34 o
   5  10  17        0.30        1.91      6.79 o
   6  10  17       23.35       20.38     11.71 o
   7  10  17        1.58       -5.37     11.26 o
  -7  11  17        1.30       13.20     18.66 o
  -6  11  17       22.47       27.74     10.48 o
  -5  11  17        0.01        1.92     13.60 o
  -4  11  17       14.39        3.82      8.93 o
  -3  11  17       14.59       23.93      9.24 o
  -2  11  17       19.15       15.46     11.26 o
  -1  11  17        0.31        7.68      6.99 o
   0  11  17       32.48       25.85      6.63 o
   1  11  17       15.86        9.90      6.31 o
   2  11  17       31.39       27.15      7.07 o
   3  11  17       21.24       21.75     14.03 o
   4  11  17       12.45       22.01      8.02 o
   5  11  17        5.24        8.82      9.75 o
   6  11  17        1.51        8.64     11.06 o
   7  11  17        0.17       -5.81     10.30 o
  -6  12  17        0.06        4.99     14.39 o
  -5  12  17       12.33       14.35     10.30 o
  -4  12  17        0.12       10.59      9.88 o
  -3  12  17       13.66       21.79      9.56 o
  -2  12  17       41.22       33.03     13.43 o
  -1  12  17       64.12       75.88      9.90 o
   0  12  17       15.69       29.92      8.36 o
   1  12  17       94.99      123.82     11.49 o
   2  12  17        7.74       17.61      7.45 o
   3  12  17        6.99        6.14      8.12 o
   4  12  17        0.02       -5.46      7.92 o
   5  12  17        4.00       14.78     11.73 o
   6  12  17        0.98       13.69     11.79 o
  -5  13  17        1.89       29.48     20.99 o
  -4  13  17        0.15        1.06      9.89 o
  -3  13  17        4.61       10.91     10.40 o
  -2  13  17        2.94        3.64      9.91 o
  -1  13  17        4.98        8.21      7.80 o
   0  13  17       18.43        7.38      7.93 o
   1  13  17        2.51       17.04      8.53 o
   2  13  17        0.14       -7.05      7.05 o
   3  13  17        0.01        9.04     10.56 o
   4  13  17        0.02        8.88      8.01 o
  -3  14  17        0.01        1.18     10.33 o
  -2  14  17       10.14       -9.33      9.78 o
  -1  14  17        0.34        0.30     10.27 o
   0  14  17        5.33       -9.74      9.74 o
   1  14  17       31.86       20.37     17.18 o
   2  14  17       34.81       42.57     21.33 o
 -10   0  18        2.01        9.35      9.39 o
  -8   0  18        0.00        0.63      5.92 o
  -6   0  18        1.93       -2.88      4.89 o
  -4   0  18      179.59      183.75     15.56 o
  -2   0  18        2.51        4.61      3.58 o
   0   0  18        0.88       -3.69      3.69 o
   2   0  18        3.82        5.42      4.97 o
   4   0  18       62.25       63.26      9.30 o
   6   0  18      157.89      135.74     18.56 o
   8   0  18       17.81       -0.93     12.33 o
  10   0  18       12.97       14.29     14.51 o
 -11   1  18       12.74        7.75     10.91 o
 -10   1  18        5.19        1.06      6.56 o
  -9   1  18       27.63       27.99      6.10 o
  -8   1  18        5.27        6.39      4.34 o
  -7   1  18        1.08       -2.43      3.91 o
  -6   1  18        6.48        0.49      3.61 o
  -5   1  18        4.67        8.74      3.66 o
  -4   1  18        0.13       -0.87      3.01 o
  -3   1  18      276.78      295.93      8.57 o
  -2   1  18      118.78      120.13      5.13 o
  -1   1  18      389.97      374.32      9.16 o
   0   1  18       54.80       83.38     14.91 o
   1   1  18      778.59      745.40     16.65 o
   2   1  18      767.05      720.12     17.69 o
   3   1  18       15.60       15.64      4.17 o
   4   1  18      402.02      384.70     12.15 o
   5   1  18       47.86       40.24      8.42 o
   6   1  18       12.83       25.41      8.31 o
   7   1  18        3.06       14.29      8.67 o
   8   1  18       52.53       64.33     12.01 o
   9   1  18        1.09       -8.64      8.96 o
  10   1  18        0.03       -3.55     10.14 o
 -11   2  18       14.23       10.91     12.02 o
 -10   2  18       12.96       14.43      6.89 o
  -9   2  18       51.02       61.65      7.99 o
  -8   2  18       16.07       24.48      5.03 o
  -7   2  18      108.20      116.12      9.24 o
  -6   2  18        6.69        6.19      3.91 o
  -5   2  18      114.39      112.65     11.40 o
  -4   2  18      153.12      125.78      7.03 o
  -3   2  18        0.65        1.01      2.89 o
  -2   2  18       70.55       81.60      5.91 o
  -1   2  18        2.73        3.26      2.88 o
   0   2  18       57.81       49.23      4.37 o
   1   2  18        2.34        2.59      3.08 o
   2   2  18       16.10       14.04      4.00 o
   3   2  18      227.84      220.35      9.02 o
   4   2  18       10.61       10.94      6.10 o
   5   2  18       46.09       33.74      7.22 o
   6   2  18        2.63       -4.44      6.11 o
   7   2  18       65.54       81.38     12.03 o
   8   2  18       16.77       35.76     18.88 o
   9   2  18        9.47        4.44      9.95 o
  10   2  18        0.38       -2.52     10.73 o
 -11   3  18        0.08        4.45     12.55 o
 -10   3  18        2.61       -5.96      8.71 o
  -9   3  18        7.87       14.62      6.42 o
  -8   3  18       22.67       28.98      5.30 o
  -7   3  18        0.00        2.58      4.36 o
  -6   3  18       46.32       52.70      5.50 o
  -5   3  18       27.58       25.60      4.87 o
  -4   3  18       19.23       10.17      4.26 o
  -3   3  18      204.85      183.15      8.04 o
  -2   3  18        0.84        2.08      2.87 o
  -1   3  18     1359.95     1235.15     23.19 o
   0   3  18      358.08      309.77     13.13 o
   1   3  18       79.86       72.46      5.37 o
   2   3  18       16.78       26.31      4.58 o
   3   3  18        7.91        9.99      4.94 o
   4   3  18      230.78      217.46      9.43 o
   5   3  18        5.88        2.24      5.28 o
   6   3  18        3.21        1.83      6.80 o
   7   3  18        2.23        0.14      7.98 o
   8   3  18       37.22       22.26     15.43 o
   9   3  18       24.84       17.11     10.67 o
  10   3  18        0.00        9.07     15.54 o
 -10   4  18        4.30        8.62      9.31 o
  -9   4  18        0.56        4.89      7.51 o
  -8   4  18        0.98       -4.90      4.90 o
  -7   4  18        1.03        1.25      4.33 o
  -6   4  18       58.50       57.19      5.93 o
  -5   4  18       47.62       37.87      5.45 o
  -4   4  18       62.23       75.30      7.25 o
  -3   4  18       74.73       73.48      5.50 o
  -2   4  18      454.55      419.21     10.68 o
  -1   4  18      353.61      337.93      9.62 o
   0   4  18        0.77       -3.37      3.37 o
   1   4  18       74.78       76.98      6.31 o
   2   4  18      127.17      133.38      7.60 o
   3   4  18        0.00        0.45      3.96 o
   4   4  18        0.63        8.96      4.46 o
   5   4  18        1.12        4.17      4.73 o
   6   4  18       29.04       27.13      8.91 o
   7   4  18        0.43       -1.44      7.90 o
   8   4  18        9.66       20.94     10.01 o
   9   4  18       13.35       32.63     11.43 o
  10   4  18       17.38       12.52     20.06 o
 -10   5  18        7.95        5.36     10.06 o
  -9   5  18       13.45       14.57      8.66 o
  -8   5  18       38.50       46.78      7.33 o
  -7   5  18       27.56       23.46      6.23 o
  -6   5  18      100.74       96.85      8.41 o
  -5   5  18       87.22       77.43     13.26 o
  -4   5  18        3.91        4.28      5.08 o
  -3   5  18       12.21        7.77      4.17 o
  -2   5  18       38.22       33.16      5.11 o
  -1   5  18      312.24      274.69      9.31 o
   0   5  18      122.46      140.90      7.73 o
   1   5  18        6.95        5.43      4.18 o
   2   5  18      367.37      344.12     17.34 o
   3   5  18        3.21       -4.02      4.02 o
   4   5  18        8.19        7.83      4.60 o
   5   5  18       12.28       15.60      5.70 o
   6   5  18       16.21        6.71      8.12 o
   7   5  18        7.47       10.91      8.72 o
   8   5  18        0.01       15.97      9.77 o
   9   5  18        0.33        4.92     10.77 o
 -10   6  18        0.02       -3.79     11.49 o
  -9   6  18       19.39       30.39     10.22 o
  -8   6  18        2.70       -5.39      5.98 o
  -7   6  18       95.28      104.29     11.12 o
  -6   6  18        9.40       16.29      6.24 o
  -5   6  18        2.57       -1.70      5.86 o
  -4   6  18       32.19       29.46      6.33 o
  -3   6  18       35.90       34.18      4.84 o
  -2   6  18       41.40       37.93      5.55 o
  -1   6  18       15.50       20.72      9.40 o
   0   6  18       11.56       11.63      4.41 o
   1   6  18        5.43        1.29      4.48 o
   2   6  18      126.87      110.18      7.87 o
   3   6  18      439.04      421.85     13.96 o
   4   6  18      182.79      177.29      9.77 o
   5   6  18      149.80      142.58     10.09 o
   6   6  18        3.54        3.71     10.75 o
   7   6  18       35.32       30.88     10.54 o
   8   6  18        2.28        3.80     11.49 o
   9   6  18       14.46       25.91     11.91 o
  -9   7  18        0.51        6.95      9.20 o
  -8   7  18        7.71       12.35      7.25 o
  -7   7  18        0.67       -1.83      6.52 o
  -6   7  18       27.44       33.15      7.35 o
  -5   7  18       81.78       77.61      8.39 o
  -4   7  18       23.31        4.49      5.72 o
  -3   7  18      159.85      141.30     11.51 o
  -2   7  18       33.47       32.66      6.42 o
  -1   7  18        9.50        6.03      5.76 o
   0   7  18       58.98       48.75      5.98 o
   1   7  18      177.98      163.38      9.07 o
   2   7  18       14.01       15.67      5.60 o
   3   7  18      164.03      174.89     11.52 o
   4   7  18       18.71       21.79      5.72 o
   5   7  18        4.96       -0.70      6.03 o
   6   7  18       37.05       43.96     19.10 o
   7   7  18        0.92       10.31      9.70 o
   8   7  18        1.96        3.40      9.84 o
   9   7  18        6.93       26.21     12.33 o
  -9   8  18        2.17       -1.04     10.02 o
  -8   8  18        1.14        2.67      7.61 o
  -7   8  18        0.07       -2.16      6.78 o
  -6   8  18       37.07       39.18      7.98 o
  -5   8  18       13.57       19.89     10.14 o
  -4   8  18       14.41       18.68      7.65 o
  -3   8  18       16.92       28.45      8.13 o
  -2   8  18      211.83      231.68     10.42 o
  -1   8  18        6.13        9.81      5.91 o
   0   8  18      156.37      154.63      9.02 o
   1   8  18        0.02        3.73      5.42 o
   2   8  18        6.60        8.55      5.31 o
   3   8  18       72.04       82.63      7.84 o
   4   8  18       35.46       51.45      8.19 o
   5   8  18        0.92        1.91      6.11 o
   6   8  18        7.01        4.20     16.36 o
   7   8  18        7.07       16.15     10.30 o
   8   8  18        6.99       20.58     11.68 o
  -8   9  18       13.00       31.07     10.20 o
  -7   9  18        0.27        8.19      8.75 o
  -6   9  18       49.63       92.96     23.70 o
  -5   9  18        0.28       -6.89      6.89 o
  -4   9  18        3.14        8.21     10.42 o
  -3   9  18        4.11       -0.29      7.83 o
  -2   9  18      190.84      170.01      9.87 o
  -1   9  18        1.52        7.98      5.74 o
   0   9  18        3.91       -0.52      5.30 o
   1   9  18       26.90       21.56      5.87 o
   2   9  18       33.44       35.60      6.56 o
   3   9  18       79.00      104.29     13.10 o
   4   9  18       50.47       44.50      8.39 o
   5   9  18        0.08        8.71      6.90 o
   6   9  18        2.61       -0.28     14.54 o
   7   9  18        0.11       -2.49     10.12 o
   8   9  18        7.02       -0.02     11.88 o
  -8  10  18        0.34       24.86     22.99 o
  -7  10  18       10.27       32.76     10.62 o
  -6  10  18        0.48       12.08      9.40 o
  -5  10  18       50.68       66.42     11.09 o
  -4  10  18        1.83        9.20      8.25 o
  -3  10  18       15.62       18.57      8.21 o
  -2  10  18       41.80       41.87      7.79 o
  -1  10  18       44.61       54.01      7.13 o
   0  10  18        0.00       -5.57      5.57 o
   1  10  18        1.56       -1.72      5.68 o
   2  10  18       22.68       21.68      6.68 o
   3  10  18       62.00       47.25      8.54 o
   4  10  18       16.67       11.71      7.35 o
   5  10  18        7.24        3.26     10.69 o
   6  10  18        3.75       16.28     11.53 o
   7  10  18       30.33       23.22     11.84 o
  -7  11  18       12.31       43.52     18.05 o
  -6  11  18       27.98       35.72     10.88 o
  -5  11  18        6.48        8.20     14.50 o
  -4  11  18        6.75        3.94     13.15 o
  -3  11  18       52.83       44.08     10.78 o
  -2  11  18        0.98       -1.93     11.57 o
  -1  11  18       96.41      128.43     11.30 o
   0  11  18        7.46       17.41      6.53 o
   1  11  18       11.69       18.86      6.65 o
   2  11  18       23.40       29.79      7.23 o
   3  11  18       13.90        8.29      7.55 o
   4  11  18        0.49        1.10      7.29 o
   5  11  18        2.59       -8.10      9.92 o
   6  11  18        6.93      -10.23     11.06 o
  -6  12  18        2.15       20.11     26.11 o
  -5  12  18        0.40       13.82     16.22 o
  -4  12  18        8.43       14.08      9.81 o
  -3  12  18        1.04        8.76      9.99 o
  -2  12  18       21.94       18.76     10.01 o
  -1  12  18        1.00        9.88     10.95 o
   0  12  18       44.15       47.33      9.46 o
   1  12  18       19.01       16.04      7.03 o
   2  12  18       29.87       26.70      8.33 o
   3  12  18        0.57       -3.45      7.72 o
   4  12  18        0.29        3.80      8.13 o
   5  12  18        7.02       -2.85     11.55 o
  -4  13  18        2.48       20.56     10.73 o
  -3  13  18        4.62        7.37     11.71 o
  -2  13  18        0.01        6.08     10.29 o
  -1  13  18        2.11       -2.38      7.59 o
   0  13  18        9.58       10.85      8.68 o
   1  13  18        0.87        2.88      9.50 o
   2  13  18        4.88        2.74      8.70 o
   3  13  18        3.11       22.33      9.38 o
   4  13  18        5.16        3.41      7.78 o
  -2  14  18        0.08       -7.42     15.34 o
  -1  14  18        0.00       -1.73     10.87 o
   0  14  18        1.60        3.78      8.86 o
   1  14  18       63.58       80.02     20.93 o
   2  14  18       16.16       10.51     23.06 o
 -11   0  19        1.44        7.21      9.93 o
  -9   0  19        0.18        2.39      6.58 o
  -7   0  19      278.85      270.85     17.42 o
  -5   0  19       93.63      105.47      9.08 o
  -3   0  19      435.20      440.43     17.97 o
  -1   0  19        1.96       -3.55      3.55 o
   1   0  19      709.35      635.74     19.48 o
   3   0  19       63.17       65.69      8.63 o
   5   0  19      257.21      263.38     16.94 o
   7   0  19       38.41       30.81     13.53 o
   9   0  19       76.15      104.04     21.15 o
 -11   1  19        4.86        6.14     10.86 o
 -10   1  19        3.62        1.59      6.69 o
  -9   1  19        0.89       -2.66      5.26 o
  -8   1  19        1.95        0.12      5.28 o
  -7   1  19       14.58       13.13      4.73 o
  -6   1  19       59.02       56.30      5.59 o
  -5   1  19        0.25       -0.27      3.55 o
  -4   1  19      176.65      154.36      7.49 o
  -3   1  19       14.95       15.17      3.96 o
  -2   1  19      111.73       85.08      4.70 o
  -1   1  19      228.34      221.08      7.16 o
   0   1  19      104.06      106.97      5.53 o
   1   1  19     1811.22     1736.60     29.63 o
   2   1  19       33.45       36.45      4.90 o
   3   1  19      287.83      266.20     10.13 o
   4   1  19        7.26       14.70      4.46 o
   5   1  19       24.44       11.69      5.18 o
   6   1  19       15.13       13.79      7.77 o
   7   1  19       23.39       31.98      9.47 o
   8   1  19       38.60       44.37     11.34 o
   9   1  19        3.10        6.35      9.98 o
  10   1  19        0.21      -11.60     11.60 o
 -10   2  19        6.61        2.66     11.20 o
  -9   2  19       14.36       10.90      5.79 o
  -8   2  19      137.68      158.12      8.35 o
  -7   2  19        1.45       -4.09      4.09 o
  -6   2  19        0.88       -3.16      3.93 o
  -5   2  19       28.97       15.35      6.04 o
  -4   2  19      154.83      147.79      7.84 o
  -3   2  19      208.90      195.64     10.92 o
  -2   2  19       53.70       46.66      4.44 o
  -1   2  19        4.06       -2.86      2.86 o
   0   2  19      301.49      254.08      8.34 o
   1   2  19       97.82       92.96      6.04 o
   2   2  19      202.28      202.28     10.76 o
   3   2  19        1.06        7.04      3.93 o
   4   2  19        8.25        2.85      4.14 o
   5   2  19      341.86      344.49     22.93 o
   6   2  19        3.36        2.68      7.46 o
   7   2  19       11.63       23.07      8.82 o
   8   2  19       28.89       28.63     10.78 o
   9   2  19        9.43       19.23     11.55 o
  10   2  19        0.22        5.66     13.89 o
 -10   3  19        8.11       11.08      8.88 o
  -9   3  19        1.13       -3.06      5.33 o
  -8   3  19       33.46       33.99      5.50 o
  -7   3  19      107.17      129.89      7.69 o
  -6   3  19      110.53      105.88      7.18 o
  -5   3  19       13.06       15.42      4.65 o
  -4   3  19       50.26       52.56      5.80 o
  -3   3  19       33.00       31.66      5.10 o
  -2   3  19      167.10      179.05      6.82 o
  -1   3  19      169.75      157.29      8.66 o
   0   3  19      676.86      633.66     14.40 o
   1   3  19        0.10        0.48      3.48 o
   2   3  19        0.01       -3.36      3.36 o
   3   3  19        5.24       -0.53      3.85 o
   4   3  19      145.78      148.11      9.53 o
   5   3  19       62.63       51.92      7.20 o
   6   3  19       86.57       74.12     11.53 o
   7   3  19        7.43        8.52      8.23 o
   8   3  19        2.26       -2.02      9.18 o
   9   3  19        1.59        7.90      9.95 o
  10   3  19       24.89       32.56     13.04 o
 -10   4  19        7.12        0.53      9.76 o
  -9   4  19        2.83       -1.63      7.68 o
  -8   4  19       10.65       15.35      6.00 o
  -7   4  19       47.39       56.38      6.27 o
  -6   4  19       26.26       18.18      5.13 o
  -5   4  19      109.36      105.50      7.35 o
  -4   4  19       64.05       50.38      5.99 o
  -3   4  19        1.10       -3.25      3.84 o
  -2   4  19        5.58       -2.09      3.40 o
  -1   4  19       33.55       45.36      5.53 o
   0   4  19      111.74      100.14      6.71 o
   1   4  19       35.24       32.01      4.93 o
   2   4  19        6.30        9.34      4.44 o
   3   4  19       34.01       23.46      6.66 o
   4   4  19      129.60      115.95      7.82 o
   5   4  19       32.77       23.24      5.83 o
   6   4  19        0.88        0.86      7.76 o
   7   4  19       42.10       35.73      9.69 o
   8   4  19        5.69       10.38      9.65 o
   9   4  19       22.65        9.16     10.78 o
 -10   5  19        2.38       11.89     10.81 o
  -9   5  19       46.45       63.35     10.86 o
  -8   5  19        2.36        2.16      6.15 o
  -7   5  19       35.01       46.64      7.37 o
  -6   5  19        4.34       -2.08      5.43 o
  -5   5  19        4.67       11.79      5.57 o
  -4   5  19       48.13       51.87      8.47 o
  -3   5  19      104.31       99.43      8.49 o
  -2   5  19        7.65       15.73      4.78 o
  -1   5  19       23.00       26.36      4.68 o
   0   5  19       99.00       95.01      6.79 o
   1   5  19      427.79      376.47     12.47 o
   2   5  19       30.75       23.60      5.10 o
   3   5  19       75.04       78.49      7.05 o
   4   5  19       53.29       47.15      7.20 o
   5   5  19       15.60       14.73      9.74 o
   6   5  19        9.46       25.47      9.12 o
   7   5  19        8.46        2.58      8.62 o
   8   5  19        2.68       -3.01      9.79 o
   9   5  19        0.02       -5.41      9.91 o
 -10   6  19        0.61        3.47     14.02 o
  -9   6  19        3.33       10.73      9.53 o
  -8   6  19       22.46       38.85      7.72 o
  -7   6  19        4.95       -6.02      6.06 o
  -6   6  19       98.27       92.19      9.13 o
  -5   6  19       28.41       36.87      7.07 o
  -4   6  19        0.26        1.17      5.65 o
  -3   6  19       51.09       44.45      6.91 o
  -2   6  19        0.65        5.22      4.72 o
  -1   6  19       48.55       44.92      6.72 o
   0   6  19       32.90       36.57      5.41 o
   1   6  19       31.48       20.06      5.19 o
   2   6  19      350.24      353.96     15.67 o
   3   6  19        1.37        4.65      6.32 o
   4   6  19       26.92       31.36      5.94 o
   5   6  19        1.89        3.66      6.64 o
   6   6  19       58.00       94.92     24.22 o
   7   6  19        8.02       -7.44     16.96 o
   8   6  19        0.01       18.17     11.22 o
   9   6  19        0.03        7.63     10.59 o
  -9   7  19        9.40       11.67      9.75 o
  -8   7  19        6.55        9.24      7.40 o
  -7   7  19        3.52       -2.57      6.98 o
  -6   7  19       26.92       35.45      7.78 o
  -5   7  19       20.76       21.73      6.76 o
  -4   7  19       86.14       89.20      9.06 o
  -3   7  19        1.34       -0.09      6.44 o
  -2   7  19        0.19       -4.97      4.97 o
  -1   7  19        3.89        7.97      5.31 o
   0   7  19       23.01       18.38      5.09 o
   1   7  19        0.23       -1.52      4.60 o
   2   7  19      112.96      106.64     13.33 o
   3   7  19        9.01       10.50      7.86 o
   4   7  19        0.84        8.58      7.14 o
   5   7  19       59.99       56.97      9.28 o
   6   7  19        0.42       -5.87      8.37 o
   7   7  19       13.27       10.08      9.90 o
   8   7  19        8.00       10.54     11.39 o
   9   7  19        0.53        1.83     15.58 o
  -9   8  19        1.41        0.10      9.83 o
  -8   8  19        0.42        3.61      7.95 o
  -7   8  19        0.06        7.49      7.49 o
  -6   8  19        0.79        4.10      8.18 o
  -5   8  19       71.10       69.91     18.88 o
  -4   8  19       10.87       21.40      7.99 o
  -3   8  19      113.80      103.99     29.11 o
  -2   8  19        6.17        6.86      7.42 o
  -1   8  19       66.86       89.55     10.26 o
   0   8  19        0.16        7.45      4.95 o
   1   8  19       34.36       32.65      6.04 o
   2   8  19        3.42        8.78      5.39 o
   3   8  19       14.39       19.15      6.15 o
   4   8  19       38.04       44.63      8.11 o
   5   8  19        2.46       -6.85      6.85 o
   6   8  19        4.40       13.61     21.48 o
   7   8  19        7.50       10.94     10.10 o
   8   8  19        0.17       -0.85     11.75 o
  -8   9  19        0.58        5.77      9.23 o
  -7   9  19       32.98       24.09      9.79 o
  -6   9  19        4.40       10.56      9.11 o
  -5   9  19        4.73        6.61      8.28 o
  -4   9  19       28.67       19.36      8.38 o
  -3   9  19        3.65        4.92     11.17 o
  -2   9  19        2.02        3.66      7.47 o
  -1   9  19       37.81       49.98      8.21 o
   0   9  19        1.03       -5.61      5.61 o
   1   9  19      139.43      148.57     18.96 o
   2   9  19       15.06       19.41      6.23 o
   3   9  19      149.34      169.23     14.12 o
   4   9  19        3.13        4.76      9.80 o
   5   9  19       13.44       24.06      8.85 o
   6   9  19        1.03       -6.62      9.00 o
   7   9  19       12.09       16.82     11.41 o
  -7  10  19        0.44        3.93      9.94 o
  -6  10  19        5.52       26.25     18.44 o
  -5  10  19       21.76       25.61      9.54 o
  -4  10  19        5.33       11.05     12.43 o
  -3  10  19        5.59        8.18      8.69 o
  -2  10  19       13.31       16.07      8.59 o
  -1  10  19        4.41        2.62      5.59 o
   0  10  19        3.81       -2.03      8.63 o
   1  10  19       13.51       16.73      8.69 o
   2  10  19       34.76       20.45      8.54 o
   3  10  19       10.37       14.66      7.54 o
   4  10  19        5.99       -0.61      7.64 o
   5  10  19        2.77       -7.81      7.81 o
   6  10  19       16.73       19.91     12.34 o
   7  10  19        3.42       -1.83     11.19 o
  -6  11  19       11.70       31.47     10.92 o
  -5  11  19        1.88       -3.60      8.95 o
  -4  11  19        4.18       20.10     15.55 o
  -3  11  19       14.86       12.52     11.98 o
  -2  11  19       30.79       32.37     10.03 o
  -1  11  19        4.02       14.20      9.64 o
   0  11  19       10.32       29.82      7.08 o
   1  11  19        0.21        7.11      7.61 o
   2  11  19        0.43        8.75      7.69 o
   3  11  19        9.60       17.45      8.32 o
   4  11  19       18.11       32.02      9.02 o
   5  11  19        0.08       14.99     11.38 o
   6  11  19        1.22       16.33     16.72 o
  -5  12  19       35.22       46.11     11.28 o
  -4  12  19        3.66       -8.05      9.47 o
  -3  12  19        2.61       -1.30      8.92 o
  -2  12  19        6.43        9.17      9.57 o
  -1  12  19        3.25        5.92      9.49 o
   0  12  19        4.45        4.70      7.91 o
   1  12  19       35.41       40.48      8.13 o
   2  12  19        0.29       -2.05      7.37 o
   3  12  19        7.46        4.79     10.42 o
   4  12  19        1.66        8.95     12.41 o
   5  12  19        0.34        3.42     12.55 o
  -4  13  19        0.00       13.93     11.60 o
  -3  13  19        1.07       16.25     10.38 o
  -2  13  19       30.11       39.58     11.52 o
  -1  13  19        0.68       13.17     10.23 o
   0  13  19        0.07        1.70      8.19 o
   1  13  19       45.28       64.59     12.52 o
   2  13  19       14.94        0.14     10.40 o
   3  13  19        4.97       28.11      9.65 o
   0  14  19       30.84       20.78     27.56 o
 -10   0  20       17.87       21.95     11.84 o
  -8   0  20        1.68       -0.48      7.11 o
  -6   0  20       45.42       65.67     11.74 o
  -4   0  20        9.23        1.11      5.26 o
  -2   0  20        0.13        1.07      3.83 o
   0   0  20     2270.31     2104.34     49.60 o
   2   0  20      488.17      511.76     19.07 o
   4   0  20       42.97       54.69     27.82 o
   6   0  20        1.22       -5.08      8.10 o
   8   0  20       12.10        9.39     13.04 o
  10   0  20       27.64       18.83     17.99 o
 -10   1  20       11.51       15.43      8.18 o
  -9   1  20        1.55        6.89      7.63 o
  -8   1  20       22.45       18.26      6.01 o
  -7   1  20       72.39       72.82      6.71 o
  -6   1  20        1.10       -1.58      4.17 o
  -5   1  20       32.95       39.14      5.21 o
  -4   1  20       32.12       28.62      4.59 o
  -3   1  20      279.14      241.46      9.46 o
  -2   1  20       28.67       22.49      3.46 o
  -1   1  20      359.23      336.01      9.12 o
   0   1  20      371.81      333.01      9.38 o
   1   1  20      941.28      946.42     20.68 o
   2   1  20      185.90      199.47      9.01 o
   3   1  20       33.99       44.55      5.37 o
   4   1  20      147.84      136.45      8.03 o
   5   1  20       80.07       72.69      7.55 o
   6   1  20        2.48       -6.43      6.43 o
   7   1  20        0.03       -7.76      7.77 o
   8   1  20        9.06       21.42      9.55 o
   9   1  20        0.35       -9.62      9.62 o
  10   1  20        0.01       18.21     12.33 o
 -10   2  20        9.03       12.11      7.66 o
  -9   2  20       47.85       56.61      7.58 o
  -8   2  20       58.76       74.95      6.86 o
  -7   2  20       28.80       38.69      5.65 o
  -6   2  20       11.31        7.42      4.57 o
  -5   2  20        0.57       -1.61      3.88 o
  -4   2  20       24.69       26.17      5.04 o
  -3   2  20       87.44      110.30      7.34 o
  -2   2  20      208.32      199.31      7.83 o
  -1   2  20        3.82        0.41      2.95 o
   0   2  20        0.05       -3.11      3.11 o
   1   2  20       41.32       34.12      5.27 o
   2   2  20       38.77       47.29      5.61 o
   3   2  20       71.92       73.65      8.05 o
   4   2  20       23.56       24.46      4.88 o
   5   2  20        6.95       11.48      8.58 o
   6   2  20        2.03        3.53      7.59 o
   7   2  20        1.65       -4.22      7.61 o
   8   2  20       27.12       31.43     17.76 o
   9   2  20        0.66        1.29     10.16 o
  10   2  20        3.63        9.39     11.85 o
 -10   3  20        0.85       -3.01      8.05 o
  -9   3  20        0.91        7.48      5.90 o
  -8   3  20        6.04        5.07      4.92 o
  -7   3  20        0.76        4.10      4.71 o
  -6   3  20        3.39        8.11      4.65 o
  -5   3  20       43.29       51.28      6.50 o
  -4   3  20       30.13       22.69      5.28 o
  -3   3  20        0.03        7.53      4.28 o
  -2   3  20        2.70        4.39      3.53 o
  -1   3  20      297.57      258.61      8.47 o
   0   3  20       52.22       54.14      5.11 o
   1   3  20      109.93      109.21      7.27 o
   2   3  20        0.49       -0.05      3.77 o
   3   3  20      226.25      225.03      9.85 o
   4   3  20       78.20       71.88      6.57 o
   5   3  20       91.26       96.14     10.08 o
   6   3  20       12.35       13.54      8.86 o
   7   3  20       21.75       14.80      9.50 o
   8   3  20        2.66       -5.39      9.31 o
   9   3  20        9.23       16.11     13.93 o
 -10   4  20        0.15        2.84     10.01 o
  -9   4  20        0.04        4.83      8.12 o
  -8   4  20       77.96       70.07      8.10 o
  -7   4  20        2.60        3.65      4.96 o
  -6   4  20       57.20       56.17      6.53 o
  -5   4  20       13.64        5.84      4.91 o
  -4   4  20       86.50       77.02      6.93 o
  -3   4  20       49.46       33.52      5.90 o
  -2   4  20      166.03      152.88     10.14 o
  -1   4  20       60.34       56.22      4.89 o
   0   4  20        8.42       11.83      5.52 o
   1   4  20      104.74      101.69      7.28 o
   2   4  20       57.26       66.02      7.66 o
   3   4  20        3.63        6.04      5.53 o
   4   4  20       17.22        7.87      4.89 o
   5   4  20        4.20        4.66      6.02 o
   6   4  20       52.18       65.28     17.03 o
   7   4  20        2.19        4.19     11.75 o
   8   4  20       20.94       26.09     11.23 o
   9   4  20        3.44       -7.94     10.44 o
 -10   5  20       28.13       25.34     11.82 o
  -9   5  20        3.12       -7.73      8.53 o
  -8   5  20       42.67       52.50      8.12 o
  -7   5  20       23.09       15.06      6.50 o
  -6   5  20       27.02       26.58      6.87 o
  -5   5  20      132.82      148.69     10.27 o
  -4   5  20        9.80        6.61      5.57 o
  -3   5  20        4.78        7.36      5.33 o
  -2   5  20      270.35      278.44     19.72 o
  -1   5  20       20.43       19.32      4.80 o
   0   5  20      154.63      136.89      8.93 o
   1   5  20        0.45        5.90      4.84 o
   2   5  20       38.55       45.92      9.65 o
   3   5  20        8.66       12.87      5.00 o
   4   5  20      109.01      104.23      7.93 o
   5   5  20        0.00        3.61      6.33 o
   6   5  20        1.00       20.47      9.43 o
   7   5  20       16.64       28.04     10.86 o
   8   5  20        3.18        7.12     10.68 o
   9   5  20        0.43        2.10     10.63 o
  -9   6  20        5.29        6.44      9.11 o
  -8   6  20        4.72       10.80      7.16 o
  -7   6  20        0.22        0.87      6.40 o
  -6   6  20       24.71       32.32      7.55 o
  -5   6  20        0.04        0.52      5.83 o
  -4   6  20        2.48        7.66      5.80 o
  -3   6  20       88.76       75.72      8.60 o
  -2   6  20       10.89        3.22      5.05 o
  -1   6  20      156.73      148.14      9.73 o
   0   6  20        4.99       10.38      4.65 o
   1   6  20        7.84        5.44      4.76 o
   2   6  20       65.59       67.13      7.49 o
   3   6  20       61.42       57.86      6.80 o
   4   6  20        5.45        0.22      5.07 o
   5   6  20       20.09       25.98      7.78 o
   6   6  20        9.21        2.79      8.44 o
   7   6  20        0.08        8.09      9.24 o
   8   6  20        2.27        0.14      9.99 o
   9   6  20        2.56       22.06     12.69 o
  -9   7  20        7.52        7.53     10.80 o
  -8   7  20        0.01       -7.14      7.14 o
  -7   7  20        1.85        2.80      6.97 o
  -6   7  20        0.73        2.25      6.83 o
  -5   7  20        9.14       26.56      7.41 o
  -4   7  20        4.93       16.52      7.46 o
  -3   7  20        0.29       -6.24      6.24 o
  -2   7  20       15.98        6.50      8.05 o
  -1   7  20        8.41        9.81      5.58 o
   0   7  20       30.48       33.65      5.88 o
   1   7  20       18.25       23.62      5.64 o
   2   7  20        1.13       -0.17      4.98 o
   3   7  20        0.01       12.27      5.56 o
   4   7  20       45.33       49.83      6.88 o
   5   7  20       10.44       14.38      7.75 o
   6   7  20        7.36        2.80      9.69 o
   7   7  20       18.34        0.02     10.35 o
   8   7  20        0.60        2.43     10.59 o
  -8   8  20        0.46        3.07      9.04 o
  -7   8  20        0.49        0.47      8.35 o
  -6   8  20      112.72      139.31     13.59 o
  -5   8  20       53.28       45.80      9.71 o
  -4   8  20      142.22      153.54     13.29 o
  -3   8  20       32.02       32.32     11.96 o
  -2   8  20      112.28      108.38      8.21 o
  -1   8  20        6.56        6.53      5.72 o
   0   8  20       35.80       45.75      9.23 o
   1   8  20        0.05        4.48      5.52 o
   2   8  20       34.19       40.52      6.93 o
   3   8  20       42.69       41.32      8.85 o
   4   8  20       14.37       24.13      7.68 o
   5   8  20        0.89       10.42      7.71 o
   6   8  20       11.84       14.90     10.24 o
   7   8  20        1.26       14.65     11.09 o
   8   8  20        4.95        3.08     11.28 o
  -8   9  20        6.35       15.69      9.97 o
  -7   9  20        0.02        4.62      9.50 o
  -6   9  20        4.71        8.91      9.76 o
  -5   9  20        1.94       17.07     11.04 o
  -4   9  20       16.74       14.85     10.45 o
  -3   9  20        0.42       -6.87      7.07 o
  -2   9  20       34.01       43.39      9.61 o
  -1   9  20        1.80        2.90      8.64 o
   0   9  20        7.94       11.79      6.77 o
   1   9  20        6.12        5.37      5.51 o
   2   9  20      108.69      114.95     10.56 o
   3   9  20        1.92       10.68      6.30 o
   4   9  20       32.81       34.65      9.51 o
   5   9  20       18.64        7.41      8.64 o
   6   9  20        4.11       -0.32     10.75 o
   7   9  20        0.32       -4.10      9.87 o
  -7  10  20        5.76       17.02     14.38 o
  -6  10  20        7.83       10.62     17.90 o
  -5  10  20        0.17       -5.81     10.79 o
  -4  10  20        0.17        0.14      7.78 o
  -3  10  20        0.01        3.78      8.48 o
  -2  10  20        9.52       13.49      8.78 o
  -1  10  20        1.95        6.82      5.77 o
   0  10  20        2.06       -2.55      7.51 o
   1  10  20       21.25       34.24      8.20 o
   2  10  20       11.66       18.76      6.85 o
   3  10  20       40.60       40.76      8.88 o
   4  10  20       22.59       26.85      8.24 o
   5  10  20        0.37       -4.34     11.67 o
   6  10  20        0.33        3.80     11.50 o
  -6  11  20        9.13       39.79     25.43 o
  -5  11  20        7.10        7.06      9.95 o
  -4  11  20        6.92        9.77      9.72 o
  -3  11  20        1.45       11.59      9.49 o
  -2  11  20        2.60       10.06      8.86 o
  -1  11  20       22.76       29.14      7.60 o
   0  11  20        0.11       17.62      6.71 o
   1  11  20        9.21       17.29      8.09 o
   2  11  20       13.23        7.82      7.99 o
   3  11  20        6.28       17.75      8.81 o
   4  11  20        0.43        5.22     10.75 o
   5  11  20       17.46       17.10     12.48 o
  -5  12  20        1.05       17.59     20.55 o
  -4  12  20        0.80        5.73     10.30 o
  -3  12  20        2.43        5.05      9.38 o
  -2  12  20       21.32       14.24     13.98 o
  -1  12  20        7.78       14.86      9.45 o
   0  12  20        0.68       -4.00      6.76 o
   1  12  20        2.11        7.53      7.37 o
   2  12  20       27.61       33.27      9.11 o
   3  12  20       46.07       74.34     15.00 o
   4  12  20        5.55       20.54      9.67 o
  -3  13  20        0.00        7.03     16.88 o
  -2  13  20        4.65       10.63     10.36 o
  -1  13  20        5.16       24.72     11.37 o
   0  13  20        1.18       13.20      9.11 o
   1  13  20       33.64       65.20     11.24 o
   2  13  20       25.81       50.31     10.98 o
   3  13  20        5.12       38.33     28.14 o
  -9   0  21        0.21        2.73      7.77 o
  -7   0  21       36.72       38.03      8.69 o
  -5   0  21      103.00       99.52      9.84 o
  -3   0  21       30.18       31.97     10.89 o
  -1   0  21       90.67      105.45      7.82 o
   1   0  21      111.45      111.03     11.31 o
   3   0  21       11.94        1.73      5.83 o
   5   0  21       44.88       58.66     10.30 o
   7   0  21        0.73       -0.53     11.89 o
   9   0  21        7.91       10.46     15.14 o
 -10   1  21       18.10       25.59      8.67 o
  -9   1  21        3.01       -5.94      5.94 o
  -8   1  21       28.75       19.11      7.51 o
  -7   1  21        9.12       13.12      5.63 o
  -6   1  21      176.65      194.78     15.65 o
  -5   1  21       99.28       87.94     10.95 o
  -4   1  21       39.09       38.13      5.33 o
  -3   1  21       73.38       67.87      6.02 o
  -2   1  21       29.26       33.87      3.93 o
  -1   1  21       32.09       43.88      4.29 o
   0   1  21       11.03       12.59      3.53 o
   1   1  21      639.72      671.37     16.46 o
   2   1  21      365.10      355.24     12.12 o
   3   1  21      247.76      243.43     10.23 o
   4   1  21      108.68       99.54      7.26 o
   5   1  21       46.11       39.03      6.67 o
   6   1  21        0.88       -0.08      7.95 o
   7   1  21        0.86        7.56      8.64 o
   8   1  21        4.34        9.78     10.01 o
   9   1  21        0.70       10.02     10.38 o
 -10   2  21        1.98        0.62      7.70 o
  -9   2  21        8.96        5.94      6.23 o
  -8   2  21        2.94        7.37      5.40 o
  -7   2  21       20.15       12.58      5.40 o
  -6   2  21       58.14       55.33      6.27 o
  -5   2  21        0.25        3.77      4.37 o
  -4   2  21      130.18      127.77      8.06 o
  -3   2  21        0.37       -2.96      3.99 o
  -2   2  21       17.11       15.52      3.98 o
  -1   2  21       13.82        9.05      3.40 o
   0   2  21        0.99        3.23      3.78 o
   1   2  21       15.03       12.08      4.81 o
   2   2  21       93.49       79.81      9.74 o
   3   2  21       11.75       10.37      5.01 o
   4   2  21       15.56       13.91      5.08 o
   5   2  21        0.00       -2.64      4.87 o
   6   2  21        7.45        7.08     12.62 o
   7   2  21       34.03       24.03     10.24 o
   8   2  21        8.83        5.70      9.13 o
   9   2  21        1.59       -1.06     10.03 o
 -10   3  21        1.33        5.27      9.63 o
  -9   3  21        0.29       -2.65      6.12 o
  -8   3  21       24.05       24.46      8.85 o
  -7   3  21       90.88       82.45      7.37 o
  -6   3  21       59.52       63.51      9.31 o
  -5   3  21       31.04       21.47      5.28 o
  -4   3  21       39.24       38.24      5.76 o
  -3   3  21       11.74        7.63      4.43 o
  -2   3  21        7.85       10.06      3.85 o
  -1   3  21       27.41       20.83      3.91 o
   0   3  21      279.25      239.53      9.18 o
   1   3  21      640.68      577.42     19.86 o
   2   3  21        7.04        3.07      4.25 o
   3   3  21      181.97      175.14     14.49 o
   4   3  21      188.70      181.87      9.44 o
   5   3  21        0.62        0.91      6.39 o
   6   3  21       54.47       51.71     15.16 o
   7   3  21        0.43        2.80      9.59 o
   8   3  21        5.80       12.16     10.86 o
   9   3  21        4.30       -2.24     10.52 o
 -10   4  21        0.07       -1.08      9.48 o
  -9   4  21       16.70       24.34     13.32 o
  -8   4  21        6.22        2.13      6.36 o
  -7   4  21       58.47       69.21      7.28 o
  -6   4  21        0.16        0.17      4.96 o
  -5   4  21       99.18       97.97      9.39 o
  -4   4  21       10.34       14.41      4.94 o
  -3   4  21      211.67      188.81     11.61 o
  -2   4  21      234.04      232.74      9.34 o
  -1   4  21       20.63       16.26      4.14 o
   0   4  21        8.11        9.07      4.57 o
   1   4  21        1.94       -0.80      4.26 o
   2   4  21      330.81      328.06     13.04 o
   3   4  21       19.82       28.25      5.67 o
   4   4  21        2.09        9.30      4.95 o
   5   4  21       77.47       64.08      9.16 o
   6   4  21       32.13       18.09      9.68 o
   7   4  21        0.03        4.48      9.41 o
   8   4  21        1.84       11.96     10.56 o
   9   4  21       25.52       12.87     11.06 o
  -9   5  21       26.56       32.01     10.73 o
  -8   5  21        2.74        1.08      6.83 o
  -7   5  21        0.58       -0.12      6.17 o
  -6   5  21        2.01        9.48      6.91 o
  -5   5  21       10.77        2.52      5.92 o
  -4   5  21        6.92        1.98      5.75 o
  -3   5  21        6.69        8.43      6.08 o
  -2   5  21       58.55       55.13      6.86 o
  -1   5  21      154.80      152.39      9.80 o
   0   5  21        0.55       -1.57      3.95 o
   1   5  21        1.43        3.80      4.41 o
   2   5  21       58.07       37.90      8.78 o
   3   5  21       53.30       52.62      6.60 o
   4   5  21       11.87       15.87      5.42 o
   5   5  21        2.65       -7.32     10.07 o
   6   5  21       48.58       64.30     12.55 o
   7   5  21        0.24       -6.82      8.58 o
   8   5  21        0.08       -4.94     10.08 o
   9   5  21        0.03      -10.26     15.76 o
  -9   6  21        0.62        2.91      9.66 o
  -8   6  21        0.30        3.21      7.23 o
  -7   6  21        2.27        6.97      6.84 o
  -6   6  21       21.16       15.13      6.95 o
  -5   6  21        5.17        3.19      6.32 o
  -4   6  21       20.02       28.43      9.36 o
  -3   6  21       22.99       16.38      7.12 o
  -2   6  21       64.78       80.72      8.18 o
  -1   6  21        0.35        3.75      5.42 o
   0   6  21       78.51       94.80      7.54 o
   1   6  21        8.52        4.60      4.87 o
   2   6  21      215.61      193.22     10.16 o
   3   6  21       19.77       18.31      8.54 o
   4   6  21        9.45       16.97      5.52 o
   5   6  21        5.97        6.91      7.08 o
   6   6  21        5.39        6.61     13.51 o
   7   6  21        0.26       -3.84      9.18 o
   8   6  21        2.03        2.93     10.10 o
  -9   7  21        0.40        4.93     13.46 o
  -8   7  21        0.04        0.88      7.52 o
  -7   7  21        0.05       -1.27      7.04 o
  -6   7  21       26.65       22.47      9.64 o
  -5   7  21        1.28        4.63      7.46 o
  -4   7  21       62.37       69.85     24.66 o
  -3   7  21        6.93       12.88      7.57 o
  -2   7  21       13.39        2.75      5.55 o
  -1   7  21       96.65      105.54      9.30 o
   0   7  21        0.16       -2.02      5.41 o
   1   7  21       10.20       11.49      5.09 o
   2   7  21       11.29        7.84      5.57 o
   3   7  21        0.11       15.50      5.76 o
   4   7  21      323.14      380.62     19.38 o
   5   7  21       10.90        1.14      7.49 o
   6   7  21        0.85       -8.31      9.23 o
   7   7  21        0.72        3.47     10.57 o
   8   7  21        8.09       21.89     11.44 o
  -8   8  21        0.02       -2.62      9.16 o
  -7   8  21       26.19       28.22     11.25 o
  -6   8  21        0.47       -4.65      8.90 o
  -5   8  21       52.57       53.60     10.47 o
  -4   8  21       19.50       26.75     13.83 o
  -3   8  21       29.28       27.16     15.43 o
  -2   8  21        0.65       -4.68      7.15 o
  -1   8  21       18.74        9.03      6.46 o
   0   8  21       20.71        8.50      6.07 o
   1   8  21        0.25        1.79      5.10 o
   2   8  21        5.58       12.07      8.54 o
   3   8  21        6.68       15.08      6.41 o
   4   8  21        3.28       17.46      7.25 o
   5   8  21        0.52       -6.94      7.52 o
   6   8  21        3.93        6.69     10.37 o
   7   8  21        6.60        2.27     10.46 o
  -7   9  21        8.77        8.04     10.09 o
  -6   9  21        2.91       -0.38     10.33 o
  -5   9  21        7.01        8.92      8.87 o
  -4   9  21        0.00        4.93      8.29 o
  -3   9  21       14.65        8.40      8.38 o
  -2   9  21        7.42       16.94      8.77 o
  -1   9  21        2.39       -1.36      6.07 o
   0   9  21       36.59       52.76      8.52 o
   1   9  21       11.43       16.39      7.05 o
   2   9  21        0.11        1.62      5.85 o
   3   9  21       33.87       32.95      7.30 o
   4   9  21       71.75      100.90     11.11 o
   5   9  21        9.54       20.14      9.85 o
   6   9  21        0.65        9.05     11.56 o
   7   9  21       15.66       16.66     12.24 o
  -7  10  21        0.74       25.37     18.81 o
  -6  10  21       17.78       30.14     16.85 o
  -5  10  21       22.08       19.80     17.10 o
  -4  10  21       21.98       20.02     18.43 o
  -3  10  21        1.35       -0.72      8.35 o
  -2  10  21        0.01       -7.83      7.83 o
  -1  10  21        7.56       19.85      6.64 o
   0  10  21       60.52       57.93      9.79 o
   1  10  21        0.01        1.49      7.19 o
   2  10  21      104.50      119.29     11.82 o
   3  10  21        7.29       -0.40     12.80 o
   4  10  21        0.50       12.80      8.23 o
   5  10  21        0.04       -3.82     16.78 o
   6  10  21        7.04       29.84     13.05 o
  -6  11  21        1.79       -4.44     10.27 o
  -5  11  21       29.76       37.88     18.45 o
  -4  11  21        0.42       -2.97      9.12 o
  -3  11  21        2.08       25.15     10.79 o
  -2  11  21        0.02        6.23      9.78 o
  -1  11  21        0.29       -3.52      8.45 o
   0  11  21       20.94       12.64      9.25 o
   1  11  21        1.46       14.65      8.27 o
   2  11  21        1.06        3.20      7.77 o
   3  11  21        0.63       -8.82      8.82 o
   4  11  21        3.81       16.21      9.51 o
   5  11  21        0.60      -10.56     10.56 o
  -4  12  21        0.06        8.32     12.98 o
  -3  12  21        0.43       10.02     18.75 o
  -2  12  21        1.09        7.11      9.76 o
  -1  12  21       14.95       18.84     22.82 o
   0  12  21        1.63        2.90      6.99 o
   1  12  21        1.30       19.52      7.42 o
   2  12  21       19.28       30.32     15.25 o
   3  12  21       43.80       66.13     16.15 o
   4  12  21        5.01       29.97     12.04 o
  -2  13  21       22.90       22.64     11.99 o
  -1  13  21        0.58        7.62     11.17 o
   0  13  21        0.23        4.76      8.61 o
   1  13  21       43.35       84.59     11.85 o
   2  13  21        9.84       65.53     30.41 o
 -10   0  22       10.93       29.43     13.58 o
  -8   0  22       21.20       19.97      8.74 o
  -6   0  22       47.36       48.22      8.74 o
  -4   0  22       91.86       81.70      9.65 o
  -2   0  22       71.51       57.46      8.41 o
   0   0  22      851.72      818.11     26.75 o
   2   0  22      311.17      266.90     16.09 o
   4   0  22      112.59      127.97     14.20 o
   6   0  22      165.66      136.36     21.28 o
   8   0  22       27.58       51.02     17.23 o
 -10   1  22        0.56       -3.23      7.71 o
  -9   1  22        0.25        1.99      6.38 o
  -8   1  22       18.32       22.48      5.85 o
  -7   1  22       89.40       90.14      9.92 o
  -6   1  22       25.97       30.48      5.80 o
  -5   1  22       16.95       19.90      5.16 o
  -4   1  22       78.39       77.90      6.71 o
  -3   1  22       25.00       13.33      4.67 o
  -2   1  22       40.69       55.05      6.17 o
  -1   1  22       27.92       23.60      3.93 o
   0   1  22       73.72       80.14      6.54 o
   1   1  22       26.17       26.58      5.15 o
   2   1  22       50.81       54.24      7.32 o
   3   1  22       56.79       56.33      6.33 o
   4   1  22        0.03        3.03      4.46 o
   5   1  22      153.08      149.18     10.09 o
   6   1  22        9.72        5.51      8.28 o
   7   1  22       55.81       49.74     18.45 o
   8   1  22        7.10       25.98     10.68 o
   9   1  22        0.14       -3.78      9.74 o
 -10   2  22        4.23       -5.49      7.76 o
  -9   2  22        4.52        2.10      6.54 o
  -8   2  22        0.23        2.37      5.38 o
  -7   2  22        9.42        2.89      5.23 o
  -6   2  22        0.86       -1.22      4.77 o
  -5   2  22        3.22        5.71      4.89 o
  -4   2  22       26.72       21.99      5.31 o
  -3   2  22      149.62      152.97      8.87 o
  -2   2  22      213.90      202.78      9.93 o
  -1   2  22      101.43      107.91      6.06 o
   0   2  22       18.10       13.17      4.64 o
   1   2  22      308.05      277.23     10.96 o
   2   2  22      207.94      210.90      9.76 o
   3   2  22       13.73        9.74      5.39 o
   4   2  22        0.76        0.96      4.36 o
   5   2  22        1.01        1.01      5.40 o
   6   2  22       58.80       35.03     10.73 o
   7   2  22        2.13       -6.36      8.64 o
   8   2  22       28.57       35.07     12.02 o
   9   2  22       10.37       -1.33     10.52 o
 -10   3  22        1.52       -2.63      9.79 o
  -9   3  22       14.58       17.32      6.90 o
  -8   3  22       35.60       36.18      6.80 o
  -7   3  22       33.09       39.14      6.60 o
  -6   3  22        2.93        5.95      4.88 o
  -5   3  22       45.33       52.78      6.65 o
  -4   3  22       29.68       24.31      5.57 o
  -3   3  22       17.17        3.68      4.66 o
  -2   3  22        8.85       12.79      4.60 o
  -1   3  22       55.17       67.42      5.96 o
   0   3  22       40.03       38.62      5.48 o
   1   3  22       10.86       16.00      4.92 o
   2   3  22        8.21        8.85      4.88 o
   3   3  22      233.16      232.62     15.47 o
   4   3  22        3.47       12.20      5.15 o
   5   3  22       28.23       36.11      6.92 o
   6   3  22        2.63       14.60      9.55 o
   7   3  22        7.10       10.97      9.66 o
   8   3  22        0.04        4.76     10.01 o
   9   3  22        6.21       -1.71     11.13 o
  -9   4  22        1.23       15.25      9.28 o
  -8   4  22       12.97        8.91      8.12 o
  -7   4  22       10.88        6.65      5.49 o
  -6   4  22       27.94       25.33      6.20 o
  -5   4  22       14.18        6.91      5.33 o
  -4   4  22       13.09       20.05      5.61 o
  -3   4  22       43.37       38.50      6.29 o
  -2   4  22        0.02       -1.89      3.76 o
  -1   4  22        0.52        0.82      4.25 o
   0   4  22        0.13       -0.71      4.24 o
   1   4  22        3.19        2.34      4.50 o
   2   4  22       43.73       48.38      6.36 o
   3   4  22        3.80        6.49      5.00 o
   4   4  22       58.93       81.44      9.93 o
   5   4  22       13.19       28.30      7.72 o
   6   4  22       37.05       34.29     10.66 o
   7   4  22        0.00       -0.75     15.74 o
   8   4  22       12.97       27.39     12.17 o
   9   4  22        6.76       11.79     11.95 o
  -9   5  22        5.50        6.99     11.41 o
  -8   5  22        1.33       -3.66      7.65 o
  -7   5  22        0.38       -4.99      6.44 o
  -6   5  22        0.04       -5.86      5.86 o
  -5   5  22        6.20       10.82      6.43 o
  -4   5  22        4.70        6.43      6.54 o
  -3   5  22       34.70       48.87      7.41 o
  -2   5  22      134.13      135.04     17.24 o
  -1   5  22        0.02       -4.67      4.67 o
   0   5  22        4.88        6.17      4.46 o
   1   5  22       18.24       15.43      5.19 o
   2   5  22       23.39       42.28      6.35 o
   3   5  22        5.86        1.81      4.86 o
   4   5  22       21.09       15.49      5.67 o
   5   5  22        1.16       -3.70      6.67 o
   6   5  22        1.62       -8.43      8.43 o
   7   5  22        0.06       -9.05      9.05 o
   8   5  22       15.61       32.35     12.33 o
  -9   6  22        2.18       17.09      9.85 o
  -8   6  22        3.69        9.16      7.64 o
  -7   6  22        9.54        4.70      7.10 o
  -6   6  22        0.30       -2.28      6.67 o
  -5   6  22      116.72      119.23     10.59 o
  -4   6  22       60.06       66.85     10.19 o
  -3   6  22      115.08      121.79     11.81 o
  -2   6  22       23.99       25.97      7.68 o
  -1   6  22      125.20      139.63      9.99 o
   0   6  22        0.75        2.12      4.74 o
   1   6  22       32.67       41.17      6.29 o
   2   6  22       44.53       44.34      6.75 o
   3   6  22        2.66       21.54      6.00 o
   4   6  22        0.47        1.57      5.63 o
   5   6  22        3.01        7.40      7.21 o
   6   6  22        0.73       -9.34     12.00 o
   7   6  22        4.21       -2.09     10.22 o
   8   6  22        2.90        4.26     10.69 o
  -8   7  22        1.60       -6.68      7.67 o
  -7   7  22       25.38       30.57      8.51 o
  -6   7  22        4.81        6.72      8.68 o
  -5   7  22       73.18       81.31     11.24 o
  -4   7  22        4.05        2.68      7.45 o
  -3   7  22        1.56        6.68      7.46 o
  -2   7  22       50.56       50.34     12.87 o
  -1   7  22        4.63        8.82      5.98 o
   0   7  22       22.44       18.35      6.45 o
   1   7  22        7.35        1.46      4.92 o
   2   7  22       13.38       22.80      8.70 o
   3   7  22      383.58      446.16     15.93 o
   4   7  22      112.33      112.96     10.55 o
   5   7  22        2.79       16.03      8.53 o
   6   7  22        0.07        8.15     16.52 o
   7   7  22        2.68       14.80     11.49 o
   8   7  22        0.15       -8.27     11.33 o
  -8   8  22        2.65       16.90     14.72 o
  -7   8  22        0.00        1.86      9.28 o
  -6   8  22       14.97       12.76     16.80 o
  -5   8  22       15.29       21.85     12.89 o
  -4   8  22        3.98        8.84      7.95 o
  -3   8  22        8.96        5.94      7.80 o
  -2   8  22        0.75       17.43      8.08 o
  -1   8  22        9.11        7.46      6.98 o
   0   8  22        0.99       11.26      6.56 o
   1   8  22        0.95       -4.00      6.52 o
   2   8  22        1.90       -1.54      8.13 o
   3   8  22        0.50       -2.84      5.85 o
   4   8  22        2.98        7.08     10.72 o
   5   8  22       34.91       45.26     10.05 o
   6   8  22        1.59        6.00     10.50 o
   7   8  22        0.62        6.75     17.14 o
  -7   9  22        5.90       17.69     14.56 o
  -6   9  22        2.39       22.84     18.22 o
  -5   9  22       18.60       20.75      9.66 o
  -4   9  22       45.27       48.87     10.80 o
  -3   9  22        0.71        1.86     14.41 o
  -2   9  22       10.37       21.14      9.19 o
  -1   9  22       12.72        8.14      7.36 o
   0   9  22       38.38       44.37      8.35 o
   1   9  22        0.25        2.24      6.82 o
   2   9  22       37.08       41.12      7.82 o
   3   9  22       32.04       53.64      9.39 o
   4   9  22       81.01       96.30     24.46 o
   5   9  22       34.63       39.38     10.35 o
   6   9  22        0.01       -3.67     10.77 o
  -6  10  22        6.86       22.59     10.96 o
  -5  10  22        9.14       11.57     15.35 o
  -4  10  22        0.65        5.22      9.83 o
  -3  10  22        2.71        5.68      9.44 o
  -2  10  22        0.00        9.46      9.54 o
  -1  10  22       40.10       33.79     10.24 o
   0  10  22        9.18        4.57      7.54 o
   1  10  22        9.69        5.72      7.79 o
   2  10  22       10.21        4.47      9.01 o
   3  10  22        0.23        6.66      9.07 o
   4  10  22        1.24        4.47      8.46 o
   5  10  22        3.06       -1.74     11.66 o
  -5  11  22        1.42       22.58     30.87 o
  -4  11  22        9.94       27.59     18.14 o
  -3  11  22        0.48       -9.00      9.00 o
  -2  11  22        2.26       -1.89      9.08 o
  -1  11  22        4.00        3.32      9.00 o
   0  11  22        0.07        8.84      6.78 o
   1  11  22        0.74        1.99      9.84 o
   2  11  22        8.28       35.16     11.19 o
   3  11  22       92.07      127.47     15.46 o
   4  11  22       14.87       17.03     10.33 o
  -4  12  22        0.05        5.13     37.46 o
  -3  12  22        6.56       20.60     16.60 o
  -2  12  22        2.42        1.46      9.83 o
  -1  12  22        3.44        4.12     14.52 o
   0  12  22        2.50        5.98      7.52 o
   1  12  22        0.02       12.68      7.68 o
   2  12  22       22.27       28.99     19.21 o
   3  12  22        0.90       14.13     10.79 o
   0  13  22        2.12       39.27     28.14 o
  -9   0  23        2.96        6.85      9.16 o
  -7   0  23      177.70      238.53     38.15 o
  -5   0  23        0.94       -0.21      6.63 o
  -3   0  23        3.04       13.29      6.75 o
  -1   0  23       70.80       62.20      7.12 o
   1   0  23       69.92       61.16      9.57 o
   3   0  23      145.34      114.12     12.40 o
   5   0  23        9.58       -7.12      7.88 o
   7   0  23        0.17      -12.02     12.02 o
   9   0  23        2.21       -8.10     14.47 o
  -9   1  23        0.08       -6.40      6.40 o
  -8   1  23       21.16       18.20      6.36 o
  -7   1  23       10.11        3.76      5.58 o
  -6   1  23       13.75       23.16      5.99 o
  -5   1  23      125.22      103.55      8.05 o
  -4   1  23       25.92       24.25      5.33 o
  -3   1  23      118.89      131.59      8.11 o
  -2   1  23       87.67       83.22     10.72 o
  -1   1  23        8.25        8.57      3.51 o
   0   1  23       62.63       57.56      5.76 o
   1   1  23        2.76        0.43      5.79 o
   2   1  23        0.01       -3.33      4.46 o
   3   1  23        0.04        2.64      4.59 o
   4   1  23       29.13       31.74      6.09 o
   5   1  23       19.29       28.00      6.96 o
   6   1  23       27.09       37.30     10.80 o
   7   1  23       55.38       64.37     12.75 o
   8   1  23        0.46        5.98      9.98 o
   9   1  23        3.31        5.86     12.04 o
  -9   2  23       10.13       14.14      9.20 o
  -8   2  23        2.45       -3.67      5.42 o
  -7   2  23       14.10       16.47      5.95 o
  -6   2  23       27.38       19.47      7.64 o
  -5   2  23       14.78        7.81      5.27 o
  -4   2  23      148.74      155.14     13.97 o
  -3   2  23        0.49       -1.26      4.39 o
  -2   2  23       38.18       51.42      6.31 o
  -1   2  23       18.79       14.95      4.19 o
   0   2  23       17.57       11.23      5.61 o
   1   2  23       47.04       58.94      7.32 o
   2   2  23      148.16      156.93      9.04 o
   3   2  23       32.42       31.94      5.73 o
   4   2  23       37.15       34.29      8.28 o
   5   2  23        2.30        5.45      5.80 o
   6   2  23        6.02        4.32     15.07 o
   7   2  23        5.30       -0.64      9.03 o
   8   2  23        1.42       -1.80     10.35 o
   9   2  23        1.05       -4.57     14.18 o
  -9   3  23        1.06        0.87      6.91 o
  -8   3  23       58.64       80.08      8.06 o
  -7   3  23        0.27       -0.36      5.33 o
  -6   3  23       44.67       50.93      6.83 o
  -5   3  23        1.75        8.25      5.20 o
  -4   3  23       24.64       14.19      5.42 o
  -3   3  23       36.41       41.52      6.53 o
  -2   3  23        0.16        3.76      4.51 o
  -1   3  23       70.61       68.45      6.70 o
   0   3  23       38.87       36.44      5.53 o
   1   3  23       58.91       63.21      6.64 o
   2   3  23      218.80      203.91     10.16 o
   3   3  23       42.11       50.72      6.42 o
   4   3  23       23.55       30.57      5.96 o
   5   3  23        4.60       -2.37      6.17 o
   6   3  23       19.94       24.06     10.16 o
   7   3  23        0.09        0.22     11.20 o
   8   3  23        6.35       -8.29     10.51 o
  -9   4  23        4.41        9.86     10.25 o
  -8   4  23        1.19       -3.79      7.01 o
  -7   4  23        0.38       -1.11      5.46 o
  -6   4  23        0.80       -6.00      6.00 o
  -5   4  23       21.51       23.98      6.08 o
  -4   4  23       19.99       14.86      5.77 o
  -3   4  23        1.53       -4.36      4.79 o
  -2   4  23        0.66        6.59      5.46 o
  -1   4  23       27.43       37.02      8.50 o
   0   4  23        1.16        1.17      4.33 o
   1   4  23       20.34       23.58      5.58 o
   2   4  23        0.28       -3.12      4.57 o
   3   4  23       71.32       49.58      6.71 o
   4   4  23        0.09        5.65      5.01 o
   5   4  23      131.84      141.12     12.44 o
   6   4  23        0.39       -1.94      8.95 o
   7   4  23       20.37       23.24     13.31 o
   8   4  23        1.63       11.21     11.05 o
  -9   5  23        0.58       -6.32      9.56 o
  -8   5  23       16.52       25.67      8.19 o
  -7   5  23        2.05        0.78      8.44 o
  -6   5  23        6.37        4.49      6.74 o
  -5   5  23       17.54       14.96     11.24 o
  -4   5  23        4.35        5.71      6.44 o
  -3   5  23       43.80       34.26      8.53 o
  -2   5  23       14.60       11.24      9.18 o
  -1   5  23        8.77        5.35      5.11 o
   0   5  23      113.97      125.11      8.39 o
   1   5  23        5.89       -1.42      4.71 o
   2   5  23       47.57       49.32      6.90 o
   3   5  23       12.48        9.12      5.46 o
   4   5  23       19.72       18.41      6.10 o
   5   5  23       17.91       15.29      7.76 o
   6   5  23        2.23       -8.63      8.63 o
   7   5  23       32.52        5.43     10.61 o
   8   5  23        0.91       -6.22     12.38 o
  -8   6  23        4.20        1.62      7.84 o
  -7   6  23        0.19        2.52      7.62 o
  -6   6  23        2.04        1.51      6.98 o
  -5   6  23       12.01       17.63      8.62 o
  -4   6  23       94.86      108.72     18.81 o
  -3   6  23       36.41       58.25     11.12 o
  -2   6  23       31.16       27.47      8.13 o
  -1   6  23        1.46        0.92      5.58 o
   0   6  23       49.58       42.59      7.41 o
   1   6  23      102.07      111.17     11.44 o
   2   6  23       59.56       67.26      7.75 o
   3   6  23        0.01        3.05      6.72 o
   4   6  23        0.01        3.30      6.09 o
   5   6  23        5.87       12.64      9.59 o
   6   6  23       10.38        3.07      9.75 o
   7   6  23        0.04       -6.99     10.62 o
   8   6  23        0.34       11.64     12.72 o
  -8   7  23        0.05       -0.89      9.39 o
  -7   7  23        0.21       -3.82      8.98 o
  -6   7  23       57.90       56.60     10.78 o
  -5   7  23        1.11        1.53      8.41 o
  -4   7  23       58.59       88.26     13.41 o
  -3   7  23        4.05       -1.16      7.47 o
  -2   7  23        8.69       14.21      7.91 o
  -1   7  23       52.85       51.20      7.99 o
   0   7  23        2.29        3.58      6.16 o
   1   7  23        0.13        0.32      5.01 o
   2   7  23       34.70       34.45      6.95 o
   3   7  23       33.04       45.58      7.45 o
   4   7  23       19.42       19.07     11.73 o
   5   7  23        2.72       11.67      8.67 o
   6   7  23       18.29       13.82     11.62 o
   7   7  23        0.00        1.39     10.66 o
  -7   8  23       19.24       22.41     10.58 o
  -6   8  23        0.18       -2.18     10.44 o
  -5   8  23        5.96       18.75      9.65 o
  -4   8  23        1.77        4.25      8.72 o
  -3   8  23       26.92       33.36      9.33 o
  -2   8  23        1.76       -2.16      6.97 o
  -1   8  23        3.29       -2.64      6.02 o
   0   8  23       20.25       28.00      7.51 o
   1   8  23       73.00       78.64      9.66 o
   2   8  23        0.22       -3.85      5.87 o
   3   8  23        1.35        8.32      6.87 o
   4   8  23        1.79        5.34      7.44 o
   5   8  23        1.09       -1.07      8.40 o
   6   8  23        9.56        4.14     12.58 o
   7   8  23        0.04        1.57     11.33 o
  -7   9  23        0.64       18.84     12.54 o
  -6   9  23        3.69        1.87     19.87 o
  -5   9  23        8.31        3.65     13.90 o
  -4   9  23        0.38       -4.85     11.48 o
  -3   9  23       17.66       14.61      9.05 o
  -2   9  23        1.62       -5.33      8.10 o
  -1   9  23        0.20       -3.14      8.01 o
   0   9  23        0.02        3.88      7.58 o
   1   9  23       11.07       -6.95      6.95 o
   2   9  23        1.34        7.17      7.27 o
   3   9  23       15.76       22.36     13.74 o
   4   9  23       23.33       32.58     15.93 o
   5   9  23       16.68        6.97     11.70 o
   6   9  23       22.76       24.46     13.48 o
  -6  10  23        0.30       28.67     13.45 o
  -5  10  23        0.82       19.79     15.39 o
  -4  10  23       15.87       25.15     12.91 o
  -3  10  23        1.81        3.68      8.53 o
  -2  10  23        3.01       -1.01      8.92 o
  -1  10  23        1.29       -1.48     10.79 o
   0  10  23       28.26       46.86     21.36 o
   1  10  23        3.55        8.94      7.78 o
   2  10  23       21.66       31.49     14.65 o
   3  10  23        3.78       22.97     17.96 o
   4  10  23       16.05        5.74     11.66 o
   5  10  23        0.92       -2.63     11.76 o
  -5  11  23        8.60       23.29     27.49 o
  -4  11  23        0.12        8.76     14.40 o
  -3  11  23        4.66       14.20     10.93 o
  -2  11  23        3.68        5.11     10.01 o
  -1  11  23        0.16        6.02      9.19 o
   0  11  23       11.49       20.72      7.43 o
   1  11  23        0.54       11.81      8.67 o
   2  11  23       43.37       52.24     13.61 o
   3  11  23       46.70       58.00     13.03 o
   4  11  23       17.17       12.26     12.73 o
  -3  12  23        0.04       16.03     11.47 o
  -2  12  23        1.67       10.33     18.22 o
  -1  12  23        9.70       10.55     10.72 o
   0  12  23        2.85        2.83     16.62 o
   1  12  23        5.08       24.21     12.51 o
   2  12  23        0.00        3.60     15.30 o
  -8   0  24        6.69       12.19      8.79 o
  -6   0  24       65.17       73.27     12.71 o
  -4   0  24       17.11        6.23      7.45 o
  -2   0  24      199.65      197.57     18.37 o
   0   0  24       56.08       64.80      8.66 o
   2   0  24       55.07       59.63      9.00 o
   4   0  24       83.10       82.78     12.48 o
   6   0  24        0.15       14.47     14.29 o
   8   0  24        0.00      -11.00     13.36 o
  -9   1  24        0.68        1.86      7.24 o
  -8   1  24        1.97        2.48      6.17 o
  -7   1  24       10.58       15.59      6.17 o
  -6   1  24      101.08      117.92      8.81 o
  -5   1  24       23.90       24.13      5.99 o
  -4   1  24       91.13      108.34      8.52 o
  -3   1  24        0.14        7.02      4.75 o
  -2   1  24       17.59       10.51      4.49 o
  -1   1  24        0.26       -0.35      3.52 o
   0   1  24       38.16       39.62      5.50 o
   1   1  24       14.05        2.06      4.53 o
   2   1  24        0.02       -4.43      4.43 o
   3   1  24        3.41       -1.00      4.63 o
   4   1  24       50.93       53.18      8.50 o
   5   1  24       64.38       92.95      9.96 o
   6   1  24      132.19      161.66     16.67 o
   7   1  24        0.43        8.91     10.80 o
   8   1  24        2.74       -8.92      8.92 o
  -9   2  24        1.11       -6.54      7.00 o
  -8   2  24        6.43        7.72      6.32 o
  -7   2  24        2.38       -0.12      5.52 o
  -6   2  24        0.03       -5.01      5.24 o
  -5   2  24       22.24       27.13      6.96 o
  -4   2  24        0.06       -3.49      4.78 o
  -3   2  24       41.03       34.51      6.15 o
  -2   2  24        1.00       -0.44      4.61 o
  -1   2  24       14.43       10.79      5.29 o
   0   2  24       11.91        5.99      4.72 o
   1   2  24       35.35       40.95      6.10 o
   2   2  24       78.49       77.32      7.50 o
   3   2  24       51.52       49.55     11.04 o
   4   2  24        0.01       -0.18      5.61 o
   5   2  24        0.07       -5.34      5.72 o
   6   2  24        1.64       -2.15     20.61 o
   7   2  24        0.04        7.76     10.19 o
   8   2  24        0.57       -1.66     10.22 o
  -9   3  24       17.15       17.95      8.04 o
  -8   3  24       22.51       21.05      6.85 o
  -7   3  24       15.74       21.67      6.64 o
  -6   3  24       97.44       98.46      8.56 o
  -5   3  24       36.75       44.25      6.87 o
  -4   3  24       28.03       29.40      9.37 o
  -3   3  24       35.97       38.98      6.61 o
  -2   3  24       97.88      106.69      9.37 o
  -1   3  24       74.77       62.13      7.49 o
   0   3  24       98.29      107.37      8.36 o
   1   3  24        0.54       -3.87      4.42 o
   2   3  24       48.92       48.75      6.47 o
   3   3  24      166.63      168.02     10.30 o
   4   3  24       45.67       39.37      7.20 o
   5   3  24       41.06       48.26      9.32 o
   6   3  24       17.93       10.38     10.20 o
   7   3  24       60.91       89.89     15.17 o
   8   3  24        1.66       15.49     11.26 o
  -9   4  24       15.40        7.91      9.84 o
  -8   4  24        0.46       -2.15      7.39 o
  -7   4  24       20.13       21.73      6.58 o
  -6   4  24        1.02       -5.13      5.50 o
  -5   4  24       42.15       46.49      7.29 o
  -4   4  24        2.99       -1.63      5.23 o
  -3   4  24        0.59        6.17      6.26 o
  -2   4  24      125.94      111.36     14.64 o
  -1   4  24       22.39       23.02      7.26 o
   0   4  24       31.67       32.48      6.03 o
   1   4  24        0.96        3.87      5.07 o
   2   4  24       14.34       13.64      5.59 o
   3   4  24        0.24        7.70      5.58 o
   4   4  24       64.12       76.70      8.94 o
   5   4  24       11.10        9.36      7.76 o
   6   4  24        8.24       13.07      9.62 o
   7   4  24        1.78        7.59     10.78 o
   8   4  24       11.36       10.28     21.17 o
  -8   5  24       23.32       25.50      8.56 o
  -7   5  24        8.18        1.38      7.29 o
  -6   5  24        0.20       -3.05      6.88 o
  -5   5  24        0.10       -6.33      6.33 o
  -4   5  24       78.07       87.66     11.26 o
  -3   5  24        6.06        4.33      7.64 o
  -2   5  24        2.34        3.50      6.94 o
  -1   5  24        8.54       13.00      6.02 o
   0   5  24       18.66       16.70      6.54 o
   1   5  24        0.54       -2.67      5.18 o
   2   5  24        2.09       -1.46      5.20 o
   3   5  24       55.07       55.73      7.52 o
   4   5  24        4.26        0.71      6.19 o
   5   5  24       53.15       72.33     21.53 o
   6   5  24       17.62       -3.21      9.46 o
   7   5  24       27.76       40.34     13.50 o
   8   5  24        0.36       12.12     13.53 o
  -8   6  24        0.02        3.26      8.01 o
  -7   6  24        0.10       -0.69      7.72 o
  -6   6  24        0.10       -8.04      8.04 o
  -5   6  24       75.27       90.71     11.91 o
  -4   6  24       16.46       13.00      9.95 o
  -3   6  24       67.15       80.13     11.29 o
  -2   6  24        0.08       -3.36      6.95 o
  -1   6  24      107.38      130.10     10.98 o
   0   6  24        3.08        0.77      6.26 o
   1   6  24       39.22       28.37      6.24 o
   2   6  24        0.40       -1.11      5.55 o
   3   6  24       11.52        7.96      6.04 o
   4   6  24       83.74      102.38     11.96 o
   5   6  24       12.02       18.09      8.83 o
   6   6  24        1.53       -0.58     10.78 o
   7   6  24        5.51       16.81     11.99 o
  -8   7  24        3.78       11.49     18.83 o
  -7   7  24        1.01        9.07      9.51 o
  -6   7  24        0.00       -4.93      8.84 o
  -5   7  24       22.69       15.92     11.13 o
  -4   7  24       10.04       11.56      8.35 o
  -3   7  24       13.96        0.35      7.83 o
  -2   7  24        6.62        0.80      9.99 o
  -1   7  24        9.10        8.80      6.31 o
   0   7  24        2.66        3.83     10.31 o
   1   7  24       26.49       22.69      7.31 o
   2   7  24        0.02        6.71      5.81 o
   3   7  24        3.25       18.70      6.60 o
   4   7  24        0.04       -8.88      8.88 o
   5   7  24       66.40       90.74     12.44 o
   6   7  24        3.63       14.84     12.16 o
   7   7  24        0.02       14.97     12.46 o
  -7   8  24        2.74       20.11     23.70 o
  -6   8  24        0.32       -4.65     10.06 o
  -5   8  24        3.27       14.00      9.97 o
  -4   8  24        2.38       -4.56      8.26 o
  -3   8  24        6.22       22.42      9.29 o
  -2   8  24        7.80       12.97      8.52 o
  -1   8  24        9.95        6.39      8.27 o
   0   8  24        0.13       -3.96      6.51 o
   1   8  24        0.09       -6.63      6.63 o
   2   8  24        9.51       13.70      6.80 o
   3   8  24        7.37        7.26      6.69 o
   4   8  24      141.60      138.61     13.98 o
   5   8  24       13.91        1.63     10.45 o
   6   8  24        1.09        4.98     11.69 o
  -6   9  24        5.03        9.92     10.28 o
  -5   9  24        0.35       -3.75     12.22 o
  -4   9  24       23.86       28.61     12.05 o
  -3   9  24        5.80       18.35      9.85 o
  -2   9  24       11.02        7.68      9.14 o
  -1   9  24        0.01       -9.44      9.44 o
   0   9  24        2.40        2.46      7.08 o
   1   9  24       17.95       13.66      7.67 o
   2   9  24        2.12        7.80      7.85 o
   3   9  24       29.70       38.23     14.65 o
   4   9  24       33.11       62.82     12.09 o
   5   9  24        0.21       12.80     12.59 o
  -5  10  24       49.88       79.87     23.21 o
  -4  10  24       18.83       40.80     11.39 o
  -3  10  24        3.63       19.54     16.78 o
  -2  10  24        4.18        4.05      8.90 o
  -1  10  24       26.18       35.98     10.85 o
   0  10  24        3.82       -6.95      8.77 o
   1  10  24        0.29        2.90      8.59 o
   2  10  24       13.44       32.31      9.18 o
   3  10  24        3.32       17.48     10.94 o
   4  10  24        2.42       -3.26      9.38 o
  -4  11  24        1.60        6.68     17.13 o
  -3  11  24        4.01       17.56     10.40 o
  -2  11  24        0.73        9.81      9.90 o
  -1  11  24       28.65       44.55     16.71 o
   0  11  24        5.04       -1.35     12.97 o
   1  11  24        2.30       -5.18      8.69 o
   2  11  24       27.00       39.36     12.21 o
   3  11  24       18.78       37.66     11.47 o
  -1  12  24        4.06        1.27     10.41 o
   0  12  24        6.32       16.25     23.63 o
   1  12  24        1.34       30.01     22.47 o
  -9   0  25        0.30        1.35      9.31 o
  -7   0  25      109.66      132.30     18.94 o
  -5   0  25        6.55        6.48      7.61 o
  -3   0  25      171.18      170.14     13.78 o
  -1   0  25        0.20       -3.88      7.34 o
   1   0  25      112.46      110.50     10.88 o
   3   0  25        5.44        8.58      8.38 o
   5   0  25        1.55        3.58      9.66 o
   7   0  25       53.65       -6.81     14.29 o
  -9   1  25        7.47       12.30      8.19 o
  -8   1  25        1.58        5.52      6.63 o
  -7   1  25       43.72       49.60      7.68 o
  -6   1  25        0.25        5.78      5.82 o
  -5   1  25       68.23       68.94     10.86 o
  -4   1  25        0.03        3.56      5.38 o
  -3   1  25       42.77       44.83      7.02 o
  -2   1  25       19.51       11.71      5.02 o
  -1   1  25        0.01       -2.60      4.80 o
   0   1  25       20.92       26.31      5.33 o
   1   1  25        9.26       13.17      5.21 o
   2   1  25       18.58       20.89      5.68 o
   3   1  25        0.10        4.36      5.21 o
   4   1  25       29.93       42.48      7.54 o
   5   1  25       44.72       48.21      8.16 o
   6   1  25       13.16       18.94     11.35 o
   7   1  25        7.36      -10.11     10.11 o
   8   1  25        1.12       -4.61     10.14 o
  -9   2  25        2.46        2.02      8.15 o
  -8   2  25        2.39        7.89      6.37 o
  -7   2  25        0.41        2.68      6.00 o
  -6   2  25       21.66       23.97      6.47 o
  -5   2  25       19.98       21.63      6.18 o
  -4   2  25       23.78       13.58      5.79 o
  -3   2  25        1.30        6.38      6.46 o
  -2   2  25        9.44        0.04      5.38 o
  -1   2  25       16.02        7.70      6.39 o
   0   2  25        0.07        4.78      4.59 o
   1   2  25      152.47      150.04      9.11 o
   2   2  25        0.16        6.30      5.27 o
   3   2  25        2.38        1.61      5.27 o
   4   2  25       15.43       15.54      6.18 o
   5   2  25        3.48       -2.97      7.04 o
   6   2  25       29.09       38.41     12.20 o
   7   2  25        5.85        7.77     15.54 o
   8   2  25        4.72        8.42     11.17 o
  -9   3  25        0.00        2.11      7.13 o
  -8   3  25        0.43        5.44      6.66 o
  -7   3  25       18.49        7.23      6.46 o
  -6   3  25       36.15       30.39      8.19 o
  -5   3  25       11.69       12.63      6.18 o
  -4   3  25       35.23       34.13      6.69 o
  -3   3  25        2.52        7.34      6.48 o
  -2   3  25      117.80      135.89     12.57 o
  -1   3  25        4.09       12.31      5.80 o
   0   3  25        7.22       16.65      5.36 o
   1   3  25        8.40        7.13      5.28 o
   2   3  25       23.76       27.40      6.34 o
   3   3  25        7.97       17.97      6.20 o
   4   3  25       13.19        4.94      6.98 o
   5   3  25        0.76       -6.30      7.03 o
   6   3  25        1.73       21.71     10.73 o
   7   3  25        0.01       18.86     10.95 o
   8   3  25        1.46       -5.10     11.11 o
  -8   4  25        1.17        8.41      7.98 o
  -7   4  25        2.10       -4.16      6.07 o
  -6   4  25        0.86        3.23      6.11 o
  -5   4  25        0.42        4.09      5.88 o
  -4   4  25        0.95        6.48      5.94 o
  -3   4  25       52.60       47.19      8.13 o
  -2   4  25        7.31        4.51      6.05 o
  -1   4  25       86.45       92.18      8.95 o
   0   4  25       38.72       28.94      8.14 o
   1   4  25      112.31      115.90      8.69 o
   2   4  25       10.07       11.21      5.69 o
   3   4  25      118.24      139.18      9.82 o
   4   4  25        1.42       14.36      8.42 o
   5   4  25        0.10       -7.20      7.20 o
   6   4  25       22.23       10.11     20.21 o
   7   4  25        0.00        5.10     10.98 o
   8   4  25        5.12        2.55     11.27 o
  -8   5  25        0.56        9.30      8.30 o
  -7   5  25        9.75       10.10      7.97 o
  -6   5  25       18.08       27.99      8.32 o
  -5   5  25       17.27        6.23      8.43 o
  -4   5  25       13.58       27.91     16.88 o
  -3   5  25       73.99       85.75     11.13 o
  -2   5  25        0.70       -3.08      6.85 o
  -1   5  25        0.53       -0.40      7.23 o
   0   5  25        0.45        4.84      6.22 o
   1   5  25        2.61        7.09      5.44 o
   2   5  25        8.37        7.29      5.80 o
   3   5  25        9.97       19.55      6.37 o
   4   5  25       23.29       23.17      7.21 o
   5   5  25       77.44       62.76     10.83 o
   6   5  25        2.89       -6.87     10.18 o
   7   5  25        0.71       15.73     11.63 o
  -8   6  25       22.55       41.38      9.35 o
  -7   6  25        0.73       -6.11      9.13 o
  -6   6  25        3.84       10.34      8.54 o
  -5   6  25        2.50       -1.24      9.17 o
  -4   6  25        4.85        2.68      8.50 o
  -3   6  25        0.10        1.89      7.70 o
  -2   6  25        3.30        0.14      7.57 o
  -1   6  25        4.24        5.78      7.23 o
   0   6  25        3.79        6.02      6.54 o
   1   6  25        0.60       -8.22      9.25 o
   2   6  25        0.02       -3.91      5.65 o
   3   6  25       63.33       62.36      7.94 o
   4   6  25       43.93       31.93     15.65 o
   5   6  25       14.65       30.67      9.77 o
   6   6  25        0.94       -2.58     11.12 o
   7   6  25       16.90       25.52     12.92 o
  -7   7  25        1.42       10.97      9.79 o
  -6   7  25        0.02        5.72     14.80 o
  -5   7  25        0.89       -1.85      8.94 o
  -4   7  25       30.82       32.75     26.34 o
  -3   7  25       42.83       53.52     10.62 o
  -2   7  25        3.23        7.13      8.27 o
  -1   7  25       11.21        1.33      7.78 o
   0   7  25       13.60       14.63      7.82 o
   1   7  25        1.49       -4.05      6.24 o
   2   7  25        4.37        3.80      8.76 o
   3   7  25       18.58       14.11      6.76 o
   4   7  25       32.92       29.13     11.10 o
   5   7  25       29.19       22.25      9.79 o
   6   7  25       57.29       72.17     15.61 o
  -6   8  25        0.37       -8.90      8.90 o
  -5   8  25       10.38       14.48     10.48 o
  -4   8  25        3.45       -0.87      8.80 o
  -3   8  25        0.21        9.09      8.84 o
  -2   8  25        0.04        4.61     15.04 o
  -1   8  25        0.20        6.57      8.64 o
   0   8  25        3.80        7.25      7.08 o
   1   8  25       26.83       16.02      9.22 o
   2   8  25        4.66       18.26      7.82 o
   3   8  25       99.62      117.28     10.67 o
   4   8  25        2.41        6.54      8.93 o
   5   8  25        0.84        9.46     12.51 o
   6   8  25        9.07       -1.60     12.45 o
  -6   9  25        2.99        4.95      9.98 o
  -5   9  25       20.12       21.75     10.35 o
  -4   9  25       13.95       28.60     10.97 o
  -3   9  25        1.21       17.84      9.92 o
  -2   9  25        4.20       17.94     10.05 o
  -1   9  25       10.09       16.90      9.40 o
   0   9  25       20.56       25.32     13.73 o
   1   9  25        0.23        7.45      7.88 o
   2   9  25        6.32        7.20      8.09 o
   3   9  25       15.52       19.97     15.03 o
   4   9  25       10.80       17.30     10.63 o
   5   9  25        7.53       10.81     12.71 o
  -5  10  25        7.03       41.95     24.64 o
  -4  10  25       13.77       15.68     10.32 o
  -3  10  25        1.13        8.97     10.76 o
  -2  10  25        1.10       -1.38      9.10 o
  -1  10  25        3.79       -8.64      8.64 o
   0  10  25       14.42       24.96     10.51 o
   1  10  25        2.23        9.98      8.37 o
   2  10  25        0.05        7.71      9.36 o
   3  10  25        3.08       14.46     16.51 o
   4  10  25        2.61        0.13     11.71 o
  -3  11  25        0.42       12.91     11.21 o
  -2  11  25        8.33       11.36     16.66 o
  -1  11  25       28.76       33.98     14.91 o
   0  11  25        1.85       -3.27     10.08 o
   1  11  25        0.15        9.47      9.61 o
   2  11  25       31.32       79.16     14.71 o
  -8   0  26       14.31       18.72     10.54 o
  -6   0  26        0.55       -7.95      7.95 o
  -4   0  26        0.50       -1.26      6.84 o
  -2   0  26        8.82        5.86      8.96 o
   0   0  26        5.51        3.49      6.37 o
   2   0  26        5.42       -7.24      7.24 o
   4   0  26       21.85       30.52     10.84 o
   6   0  26       75.25       94.78     21.06 o
   8   0  26       11.63        8.10     17.32 o
  -8   1  26        0.12        0.00      6.70 o
  -7   1  26        1.89        3.75      6.22 o
  -6   1  26        8.88        4.13      6.25 o
  -5   1  26       45.55       54.34      7.67 o
  -4   1  26       56.47       63.69      8.01 o
  -3   1  26       58.79       71.85      8.12 o
  -2   1  26        8.79       -6.84      6.84 o
  -1   1  26       36.33       25.37     12.42 o
   0   1  26       30.76       23.62      5.59 o
   1   1  26       14.44       10.47      5.43 o
   2   1  26       52.20       45.35      8.90 o
   3   1  26        0.03        0.61      5.19 o
   4   1  26        5.94        9.13      7.57 o
   5   1  26        2.55        4.77      7.79 o
   6   1  26        5.84        9.61     10.57 o
   7   1  26       26.07       28.35     12.61 o
   8   1  26        0.48        4.93     12.08 o
  -8   2  26        1.22       -3.95      6.53 o
  -7   2  26        5.25        7.29      6.82 o
  -6   2  26       14.75       21.27      6.99 o
  -5   2  26       38.36       45.20      9.40 o
  -4   2  26        0.17        0.79      5.84 o
  -3   2  26       40.21       36.82      7.77 o
  -2   2  26        3.45       -2.25      6.47 o
  -1   2  26       47.20       50.45      8.91 o
   0   2  26       33.82       48.25      7.46 o
   1   2  26        8.93        8.60      5.38 o
   2   2  26        1.13        2.46      5.37 o
   3   2  26       25.06       27.50      6.15 o
   4   2  26        0.38        0.24      7.63 o
   5   2  26       33.00       36.48     10.19 o
   6   2  26       10.19       14.45     11.38 o
   7   2  26       46.15       29.68     14.67 o
   8   2  26        1.44       -5.37     11.51 o
  -8   3  26        7.11        4.06      6.86 o
  -7   3  26       15.78       14.43      7.07 o
  -6   3  26       34.36       40.60      7.59 o
  -5   3  26        3.66       -1.55      5.73 o
  -4   3  26        0.07       12.68      6.13 o
  -3   3  26       13.09       23.17      8.69 o
  -2   3  26        5.06        8.36      7.59 o
  -1   3  26      101.56       90.75     10.86 o
   0   3  26        8.93        5.42      5.77 o
   1   3  26        0.22       -4.60      5.02 o
   2   3  26       17.83       24.64      6.05 o
   3   3  26        1.95       -4.84      4.84 o
   4   3  26        1.77        2.42      6.48 o
   5   3  26        1.38        3.48      7.99 o
   6   3  26        0.89        6.04     10.47 o
   7   3  26        0.00       -2.75     10.79 o
  -8   4  26        0.61        0.75      7.78 o
  -7   4  26        0.01        3.16      7.95 o
  -6   4  26        0.03        0.19      6.32 o
  -5   4  26        0.23       -4.86      5.98 o
  -4   4  26       50.79       64.22      9.45 o
  -3   4  26        3.28        8.93      6.76 o
  -2   4  26      143.47      191.77     20.51 o
  -1   4  26        0.56        2.47      7.23 o
   0   4  26        9.36       15.52      8.64 o
   1   4  26       13.49       20.59      5.97 o
   2   4  26      135.59      130.94      9.89 o
   3   4  26        9.64       10.00      6.03 o
   4   4  26       21.68       31.76      7.62 o
   5   4  26        1.23        7.46      8.57 o
   6   4  26        2.05       -8.39     15.80 o
   7   4  26        0.25       -2.62     10.84 o
  -8   5  26        6.58       12.28      8.37 o
  -7   5  26        6.85       19.70      8.65 o
  -6   5  26        3.80       -1.62     10.60 o
  -5   5  26        3.61       -0.50      8.66 o
  -4   5  26       96.49      112.17     12.64 o
  -3   5  26       10.29       13.58      8.20 o
  -2   5  26        4.18        1.41      7.56 o
  -1   5  26       17.73       13.06      9.31 o
   0   5  26        9.81       17.60      6.83 o
   1   5  26        2.00        2.47      6.25 o
   2   5  26       13.04        7.50      7.22 o
   3   5  26        0.42        7.43      7.06 o
   4   5  26       43.88       65.04      9.09 o
   5   5  26       11.26        6.90      8.35 o
   6   5  26        0.00        0.79     11.33 o
   7   5  26        0.37      -11.01     11.01 o
  -7   6  26       11.44       14.20      9.75 o
  -6   6  26        8.92        1.36     17.13 o
  -5   6  26        8.17        8.47     10.53 o
  -4   6  26        0.05        7.79      8.53 o
  -3   6  26        0.12       -4.93     15.27 o
  -2   6  26       18.82       13.10     13.62 o
  -1   6  26        0.02       -7.74      7.74 o
   0   6  26        9.34        6.60      6.79 o
   1   6  26        0.00        3.10      6.25 o
   2   6  26       12.96        4.05      6.08 o
   3   6  26       45.73       49.01      7.97 o
   4   6  26        5.88        2.34      8.72 o
   5   6  26       48.57       35.82     10.12 o
   6   6  26       13.18       22.95     12.58 o
  -7   7  26        0.78       24.64     11.46 o
  -6   7  26        0.42       -8.90      8.90 o
  -5   7  26       16.48        5.92     11.45 o
  -4   7  26        7.20        5.91      9.01 o
  -3   7  26       73.14       96.66     30.18 o
  -2   7  26        3.03        2.37      7.84 o
  -1   7  26        1.49        4.71      8.91 o
   0   7  26        6.88        4.50      7.10 o
   1   7  26        4.77        5.08      7.96 o
   2   7  26        2.22        3.02      6.94 o
   3   7  26        6.89        6.66      6.62 o
   4   7  26       33.98       25.06      9.85 o
   5   7  26        8.90        6.60     11.74 o
   6   7  26        9.86        3.58     12.34 o
  -6   8  26        3.66        4.77     14.48 o
  -5   8  26        0.08       -3.20     14.20 o
  -4   8  26        5.44       -8.21      9.18 o
  -3   8  26        1.14       -1.93      8.65 o
  -2   8  26        3.57       19.08      9.48 o
  -1   8  26        0.68        0.38      8.75 o
   0   8  26       46.74       39.73      8.76 o
   1   8  26       20.35       29.05     11.27 o
   2   8  26        2.55       13.22      7.58 o
   3   8  26       24.38       52.18     12.86 o
   4   8  26        5.56        8.59      9.60 o
   5   8  26        1.43       16.58     12.92 o
  -5   9  26        0.00       16.38     10.01 o
  -4   9  26        7.10       18.78     10.55 o
  -3   9  26        4.32        0.25     10.61 o
  -2   9  26        4.95        0.06     11.95 o
  -1   9  26        9.65       21.65     12.88 o
   0   9  26        3.95        8.39      9.31 o
   1   9  26       11.62       20.52      8.77 o
   2   9  26        0.50       15.69      9.92 o
   3   9  26        9.53       11.26     16.87 o
   4   9  26       14.86       11.60     15.40 o
  -4  10  26        0.52        5.14     10.34 o
  -3  10  26        0.15       19.63     10.45 o
  -2  10  26        2.17       10.58     21.56 o
  -1  10  26        0.42        6.43      9.75 o
   0  10  26        0.61        7.47     10.59 o
   1  10  26       14.80       28.90     11.90 o
   2  10  26        8.57       18.48     12.44 o
   3  10  26        2.55        1.92     11.48 o
  -1  11  26       18.45       17.69     14.67 o
   0  11  26        0.97       -3.97      9.72 o
   1  11  26        0.05       23.35     16.76 o
  -7   0  27        2.96       -8.70      8.70 o
  -5   0  27        0.29       -7.75      7.75 o
  -3   0  27       30.35       32.17      9.89 o
  -1   0  27        0.13        0.30      9.57 o
   1   0  27        2.88        9.22      7.24 o
   3   0  27       31.31       14.94      9.72 o
   5   0  27       11.83       28.31     15.67 o
   7   0  27        1.23       25.87     17.90 o
  -8   1  27        0.32       -6.70      6.70 o
  -7   1  27       39.59       54.11      8.57 o
  -6   1  27        0.03       -0.86      6.31 o
  -5   1  27       13.68        8.56      7.22 o
  -4   1  27        0.55       13.68      6.49 o
  -3   1  27        0.03       -2.12      6.34 o
  -2   1  27      152.64      140.89     12.72 o
  -1   1  27       80.84       77.19     14.55 o
   0   1  27       27.16       42.61      7.44 o
   1   1  27       55.17       68.80      7.44 o
   2   1  27       21.69       36.72      6.73 o
   3   1  27        5.22        9.17      5.89 o
   4   1  27       25.55       20.76      7.36 o
   5   1  27        3.02        8.27     10.23 o
   6   1  27       22.62       34.86     12.33 o
   7   1  27        0.08       10.74     11.66 o
  -8   2  27        0.52        7.80      8.60 o
  -7   2  27        3.97        1.36      6.80 o
  -6   2  27        7.59       12.98      7.14 o
  -5   2  27       22.63       16.33      6.87 o
  -4   2  27       21.18       24.06      6.88 o
  -3   2  27        0.16        8.95      6.64 o
  -2   2  27        3.08        9.86      7.41 o
  -1   2  27        6.08       13.24      7.55 o
   0   2  27        0.30        0.76      5.61 o
   1   2  27        2.39        0.85      5.23 o
   2   2  27       26.69       45.45      7.17 o
   3   2  27       34.53       32.00      6.76 o
   4   2  27       10.59       16.68      7.30 o
   5   2  27        0.40        4.10     10.17 o
   6   2  27       73.77       72.74     20.52 o
   7   2  27        8.68        5.29     11.50 o
  -8   3  27       20.35       29.56      7.99 o
  -7   3  27       44.71       44.21     12.84 o
  -6   3  27        9.55       14.30      7.08 o
  -5   3  27        0.59       -1.99      6.40 o
  -4   3  27       50.54       58.27      8.86 o
  -3   3  27        0.55        0.12      6.64 o
  -2   3  27       91.50       93.52     25.68 o
  -1   3  27       15.67       10.73      7.76 o
   0   3  27       10.11       10.38      6.97 o
   1   3  27        0.33        2.62      5.45 o
   2   3  27        0.12        4.59      5.61 o
   3   3  27        3.19       10.93      7.02 o
   4   3  27       10.79       13.55      7.08 o
   5   3  27        1.88       -2.48      7.85 o
   6   3  27       18.52       19.75     12.25 o
   7   3  27        2.35        7.35     12.04 o
  -8   4  27        5.03       23.11     19.37 o
  -7   4  27        0.24       -5.81      7.98 o
  -6   4  27       10.91        1.30      7.15 o
  -5   4  27        0.86        2.63      7.26 o
  -4   4  27        1.17        6.41      7.30 o
  -3   4  27       45.04       50.51      8.63 o
  -2   4  27        9.62       26.87      8.72 o
  -1   4  27       26.55       19.93      8.11 o
   0   4  27       15.96       24.59     11.96 o
   1   4  27        8.31        7.00      6.61 o
   2   4  27        1.29        0.17      7.66 o
   3   4  27       24.85       22.57      6.64 o
   4   4  27        0.41       -2.09      6.52 o
   5   4  27        5.91        0.23      8.36 o
   6   4  27        2.36       10.08     12.25 o
   7   4  27       22.80       16.71     13.26 o
  -7   5  27        0.42       10.40      9.10 o
  -6   5  27        5.34       10.17     14.70 o
  -5   5  27       29.89       24.10     10.06 o
  -4   5  27        0.09        5.59      8.63 o
  -3   5  27        4.36        5.39     12.38 o
  -2   5  27        0.21       18.83      9.00 o
  -1   5  27        0.02       -3.99      7.23 o
   0   5  27       11.93       21.36      7.06 o
   1   5  27        0.30        7.69      6.71 o
   2   5  27       63.41       60.51      8.21 o
   3   5  27        0.09       -0.76      7.05 o
   4   5  27        3.81        7.58      8.43 o
   5   5  27        6.47        0.59     10.70 o
   6   5  27       50.46       70.12     15.47 o
  -7   6  27        0.51        7.65     19.49 o
  -6   6  27       28.85       27.42     10.68 o
  -5   6  27        8.44        0.84      9.25 o
  -4   6  27        0.52        8.21     14.97 o
  -3   6  27        0.47        1.85      8.05 o
  -2   6  27       15.42       11.23      8.96 o
  -1   6  27        0.12       -0.47     10.69 o
   0   6  27       24.50       47.55      9.95 o
   1   6  27        3.39        1.28      6.69 o
   2   6  27       38.85       46.96      8.66 o
   3   6  27       11.58       16.64      6.70 o
   4   6  27        6.89       -3.11     10.85 o
   5   6  27       16.63       -3.12     11.10 o
   6   6  27       20.98       31.19     13.42 o
  -6   7  27        1.42        1.46     16.19 o
  -5   7  27        4.18        0.58     10.19 o
  -4   7  27       26.66       22.60     13.29 o
  -3   7  27        0.30       -2.61      8.41 o
  -2   7  27        0.35        6.47      8.65 o
  -1   7  27        2.07       -7.71      7.71 o
   0   7  27        7.06       16.97      8.92 o
   1   7  27        0.42        2.96      7.21 o
   2   7  27        1.83       -6.26      7.82 o
   3   7  27        6.28       16.00      7.40 o
   4   7  27        0.11        3.27      9.16 o
   5   7  27       28.23       64.45     22.75 o
  -5   8  27        0.24       -1.01     12.58 o
  -4   8  27        0.07        7.52      9.78 o
  -3   8  27       26.49       32.07     10.97 o
  -2   8  27        1.64        3.87     10.88 o
  -1   8  27        0.43       -5.34      8.31 o
   0   8  27        4.95        1.77      9.17 o
   1   8  27        3.07        3.24      7.64 o
   2   8  27        0.76        8.75      7.87 o
   3   8  27       28.94       35.88     11.02 o
   4   8  27       23.23       15.54     15.47 o
  -4   9  27        4.65       11.05     10.80 o
  -3   9  27        1.88       22.20     15.78 o
  -2   9  27        4.88        0.85      9.71 o
  -1   9  27        0.01        0.81      9.46 o
   0   9  27       21.76       42.69     11.18 o
   1   9  27        3.47        8.27      8.33 o
   2   9  27        0.68       30.79      9.53 o
   3   9  27        1.28        9.93     10.85 o
  -3  10  27        1.74       11.45     11.60 o
  -2  10  27        0.00       12.41     10.03 o
  -1  10  27        1.18       15.86     18.99 o
   0  10  27       21.37       36.35     11.88 o
   1  10  27        0.48       23.32     10.91 o
   2  10  27        1.44       18.18     14.07 o
  -8   0  28        0.22       -4.07     10.90 o
  -6   0  28       20.79        4.96     10.38 o
  -4   0  28        0.01       -2.92      8.00 o
  -2   0  28        2.39        7.69     11.75 o
   0   0  28        4.54       -0.28      9.31 o
   2   0  28       18.04       17.62     12.82 o
   4   0  28        8.53       -0.01     14.07 o
   6   0  28        5.88      -15.05     15.05 o
  -8   1  28        0.20       -6.66      7.41 o
  -7   1  28        0.54       -3.63      7.09 o
  -6   1  28        6.57        6.15      7.29 o
  -5   1  28        0.46        4.53      6.41 o
  -4   1  28        0.59       -4.78      5.85 o
  -3   1  28       70.83       83.52     11.69 o
  -2   1  28        3.74        0.78      9.27 o
  -1   1  28       63.50       90.06     20.40 o
   0   1  28       79.95       89.44     11.59 o
   1   1  28        0.41        1.19      5.49 o
   2   1  28        1.17        5.11      5.92 o
   3   1  28        3.02        4.64      6.64 o
   4   1  28        2.48        8.94      7.13 o
   5   1  28        0.58      -12.63     18.45 o
   6   1  28        2.17       -4.78     18.30 o
   7   1  28        0.06        5.57     12.08 o
  -7   2  28        1.60        4.46      7.26 o
  -6   2  28       65.60       80.97     11.12 o
  -5   2  28        1.61        6.27      6.68 o
  -4   2  28        0.07       -5.33      6.97 o
  -3   2  28       16.80       23.72      9.34 o
  -2   2  28        0.19       -4.92      8.65 o
  -1   2  28        7.28       12.82      7.84 o
   0   2  28        0.01       -3.26     10.21 o
   1   2  28       20.97       26.17      7.53 o
   2   2  28        0.91       -1.78      5.28 o
   3   2  28       48.84       50.86      7.75 o
   4   2  28        0.13       -3.52      6.58 o
   5   2  28       37.08       50.87     12.80 o
   6   2  28        1.96        2.22     18.23 o
   7   2  28        2.39       13.14     13.22 o
  -7   3  28        0.59        1.81      7.19 o
  -6   3  28        0.01        2.71      7.07 o
  -5   3  28       76.06       86.34     10.52 o
  -4   3  28        4.78       23.45      8.12 o
  -3   3  28       65.94       74.55     13.99 o
  -2   3  28        4.67       12.80     11.78 o
  -1   3  28        5.41       14.11      7.93 o
   0   3  28        6.09        6.44     11.35 o
   1   3  28        3.52       -4.63      5.67 o
   2   3  28       15.16        8.78      6.09 o
   3   3  28        5.36       -1.95      5.83 o
   4   3  28        3.63        2.74      7.13 o
   5   3  28        0.38       -2.67     12.42 o
   6   3  28       14.11       30.45     13.43 o
  -7   4  28       10.32       18.52      8.74 o
  -6   4  28        0.65        2.21      7.67 o
  -5   4  28        0.10        0.12      7.59 o
  -4   4  28       57.27       51.16     11.03 o
  -3   4  28        4.42        8.03      9.26 o
  -2   4  28        8.85       12.63      8.53 o
  -1   4  28       34.51       52.09     12.19 o
   0   4  28        4.23       15.62      8.18 o
   1   4  28        0.11       -4.64      6.38 o
   2   4  28        4.98       14.18      6.66 o
   3   4  28        4.11       11.76      6.34 o
   4   4  28        0.06       -5.45      8.13 o
   5   4  28        0.64      -10.52     10.52 o
   6   4  28        9.56       12.03     12.46 o
  -7   5  28        1.74        2.61      9.57 o
  -6   5  28        0.04       11.33     14.42 o
  -5   5  28       27.70       21.49     10.25 o
  -4   5  28        3.35        2.63      9.15 o
  -3   5  28       11.43       28.73      9.43 o
  -2   5  28       45.56       51.75     10.75 o
  -1   5  28        2.75       -0.06      7.95 o
   0   5  28        2.18       24.14     13.50 o
   1   5  28        7.26        0.35      9.20 o
   2   5  28        6.85       -0.24      6.75 o
   3   5  28        0.32       -1.21      6.36 o
   4   5  28       24.44       22.83      9.59 o
   5   5  28        4.91       -2.26     11.25 o
   6   5  28       11.15        8.71     12.39 o
  -6   6  28        0.15        5.59      9.60 o
  -5   6  28        1.10        3.59      9.57 o
  -4   6  28        7.35       17.00      9.58 o
  -3   6  28       10.29       -1.24     12.60 o
  -2   6  28        5.64       10.86     10.61 o
  -1   6  28        9.75        5.66     12.26 o
   0   6  28        2.40        9.51      8.00 o
   1   6  28       18.16       26.45      8.11 o
   2   6  28        4.55        3.08     10.54 o
   3   6  28        1.03        0.06      7.25 o
   4   6  28        0.65        5.20      9.12 o
   5   6  28       18.96       26.74     13.55 o
  -5   7  28        7.21        8.50     15.37 o
  -4   7  28       12.43       24.07     16.40 o
  -3   7  28        5.37       10.89      9.16 o
  -2   7  28       11.27       12.04      9.60 o
  -1   7  28        0.04       21.97     10.07 o
   0   7  28        0.14        5.37      8.47 o
   1   7  28        0.07        1.01      7.68 o
   2   7  28        1.38        5.39      7.67 o
   3   7  28        2.75        5.89      8.87 o
   4   7  28       26.89       10.21     14.14 o
   5   7  28        3.94        8.30     13.47 o
  -5   8  28        0.02       -3.32     11.58 o
  -4   8  28       33.94       37.06     11.17 o
  -3   8  28        0.16        7.77      9.90 o
  -2   8  28        3.87       12.60      9.75 o
  -1   8  28        0.73       -3.53      8.92 o
   0   8  28       11.30       17.86      9.88 o
   1   8  28        2.62        4.31     13.61 o
   2   8  28        7.19       -3.51      7.88 o
   3   8  28        1.88        1.93     11.30 o
   4   8  28        2.17       16.14     18.83 o
  -3   9  28        0.01        7.61     11.00 o
  -2   9  28        3.59        6.72      9.42 o
  -1   9  28        4.23        2.40     14.05 o
   0   9  28       28.47       13.73     10.82 o
   1   9  28        3.47        5.26     10.29 o
   2   9  28        2.21        6.82      8.81 o
  -1  10  28        0.44       23.37     21.59 o
   0  10  28       16.10       77.69     25.78 o
  -7   0  29       14.75        8.85     12.58 o
  -5   0  29        3.39       -2.20     10.30 o
  -3   0  29       14.57       18.71     11.40 o
  -1   0  29      101.18      116.02     26.27 o
   1   0  29        4.95        8.64     13.13 o
   3   0  29        0.39       -0.23     11.33 o
   5   0  29       11.11       11.66     15.85 o
  -7   1  29        1.15       -2.79      7.82 o
  -6   1  29       42.96       53.57      9.12 o
  -5   1  29        7.68       13.07      7.55 o
  -4   1  29        9.25       13.26      8.69 o
  -3   1  29        7.48        1.98      8.56 o
  -2   1  29        4.40        3.24      7.83 o
  -1   1  29      102.99      129.03     15.14 o
   0   1  29        5.13       15.32      7.94 o
   1   1  29       36.10       47.14      8.35 o
   2   1  29        1.49       12.34      6.30 o
   3   1  29        4.81       -1.12      6.73 o
   4   1  29        0.38       -4.33      6.82 o
   5   1  29        0.36        2.91     12.26 o
   6   1  29        0.74        8.33     12.06 o
  -7   2  29        1.00        3.77      7.22 o
  -6   2  29       36.33       46.69      8.93 o
  -5   2  29        0.77        2.22      8.07 o
  -4   2  29        4.64       21.00      9.21 o
  -3   2  29        2.42       13.16      8.75 o
  -2   2  29       17.84       22.37      8.76 o
  -1   2  29        9.30       15.48      8.25 o
   0   2  29       19.94       26.62      9.05 o
   1   2  29        6.92       13.31      6.88 o
   2   2  29       21.67       23.28      6.62 o
   3   2  29        8.70        6.41      7.03 o
   4   2  29        5.40        5.40      7.41 o
   5   2  29        3.52       10.62     11.68 o
   6   2  29        3.35        8.88     11.95 o
  -7   3  29        0.68       -2.23      6.91 o
  -6   3  29        1.85        6.40      8.22 o
  -5   3  29        3.39        7.72      8.76 o
  -4   3  29       12.69       27.64     10.17 o
  -3   3  29       10.70       12.39      8.49 o
  -2   3  29       28.55       31.42      9.27 o
  -1   3  29        9.65        0.42     11.38 o
   0   3  29        4.39        2.01      9.46 o
   1   3  29        1.93       -6.24      6.24 o
   2   3  29        0.00        1.67      6.07 o
   3   3  29        0.89        0.84      6.87 o
   4   3  29        0.12        2.14      7.59 o
   5   3  29        1.04       -1.81     11.38 o
   6   3  29        1.91        9.33     12.43 o
  -6   4  29        8.17        6.35      8.01 o
  -5   4  29       17.58        8.37      8.59 o
  -4   4  29       18.82       27.11     11.72 o
  -3   4  29        7.43        2.84      8.50 o
  -2   4  29       14.31       23.08      9.04 o
  -1   4  29        4.78       13.63      8.75 o
   0   4  29        6.45       17.02      8.92 o
   1   4  29        1.16       -0.57      6.74 o
   2   4  29        1.11       11.54      7.39 o
   3   4  29        1.79       -4.77      7.09 o
   4   4  29        0.43        4.15     10.96 o
   5   4  29        3.77        1.42     12.80 o
   6   4  29        9.50       -9.17     17.23 o
  -6   5  29        0.72        6.31      9.12 o
  -5   5  29       10.78       15.29     10.54 o
  -4   5  29        1.86        6.15      9.57 o
  -3   5  29       37.62       41.09     11.73 o
  -2   5  29       52.03       63.91     11.72 o
  -1   5  29       35.95       46.47     10.18 o
   0   5  29        4.35        2.65      8.11 o
   1   5  29        0.59        3.60      6.95 o
   2   5  29        2.16        3.83      9.42 o
   3   5  29        3.04        4.78      8.51 o
   4   5  29        0.05        8.67      9.17 o
   5   5  29        2.71        7.98     12.32 o
  -5   6  29        3.39       -2.78      9.83 o
  -4   6  29        0.00       15.24      9.53 o
  -3   6  29        1.66       14.26      9.50 o
  -2   6  29       12.66        0.49     17.26 o
  -1   6  29        6.04       -4.04      8.09 o
   0   6  29        3.10       -5.25      7.63 o
   1   6  29        9.43       18.96      8.09 o
   2   6  29        6.36        6.55      8.06 o
   3   6  29        5.95       12.50      9.34 o
   4   6  29       21.96       21.57     10.43 o
   5   6  29       13.98       20.44     13.50 o
  -5   7  29        0.37       -9.58      9.58 o
  -4   7  29        1.35        4.96     14.02 o
  -3   7  29        4.04       16.74     10.05 o
  -2   7  29        2.52       14.12      9.68 o
  -1   7  29        4.02       13.78      9.17 o
   0   7  29        2.76        2.18      9.07 o
   1   7  29        0.43       15.96     12.57 o
   2   7  29        2.85       19.59      8.68 o
   3   7  29       10.58      -12.66     13.51 o
   4   7  29        0.78        8.69     12.49 o
  -4   8  29        0.53       18.28     10.59 o
  -3   8  29       18.65       36.53     14.40 o
  -2   8  29        0.98       -1.84     11.00 o
  -1   8  29        0.16       13.14     10.13 o
   0   8  29        3.56        2.23     10.02 o
   1   8  29       25.62       37.16     16.71 o
   2   8  29       10.51        9.71      8.78 o
   3   8  29        3.12       -6.90     10.89 o
  -2   9  29        3.10       13.24     14.31 o
  -1   9  29       14.19       38.28     14.66 o
   0   9  29       30.13       58.73     12.80 o
   1   9  29       18.42       18.72     11.40 o
  -6   0  30        4.85       -2.45     11.50 o
  -4   0  30        0.46       -9.35     12.38 o
  -2   0  30       73.62       88.67     43.21 o
   0   0  30       20.36       38.73     15.36 o
   2   0  30       24.00       29.72     11.00 o
   4   0  30        0.00      -10.28     12.73 o
   6   0  30        4.93       24.49     18.34 o
  -7   1  30        0.53       -0.34      7.79 o
  -6   1  30       13.20       17.82      8.63 o
  -5   1  30       19.46       13.40      8.79 o
  -4   1  30       18.19       10.24      9.46 o
  -3   1  30        9.36        6.52      8.79 o
  -2   1  30       17.22       36.39      9.65 o
  -1   1  30       14.85        5.72      8.30 o
   0   1  30        5.76       24.39      8.93 o
   1   1  30        5.59       -2.66      8.05 o
   2   1  30        6.84       10.35      7.12 o
   3   1  30        3.12        0.04      7.19 o
   4   1  30        4.27        2.66      7.58 o
   5   1  30       13.58       10.18     12.78 o
   6   1  30        5.60       20.79     13.46 o
  -6   2  30        0.25        5.70      9.38 o
  -5   2  30        0.05       -3.20      8.34 o
  -4   2  30        3.77        7.13     11.61 o
  -3   2  30        0.31       -1.47     11.13 o
  -2   2  30        0.73        0.79      7.40 o
  -1   2  30       21.22       17.37      8.99 o
   0   2  30        1.26       -1.93      7.61 o
   1   2  30       15.63       22.77      8.94 o
   2   2  30        0.27       -0.82      7.05 o
   3   2  30        0.01       -2.45      7.07 o
   4   2  30       16.15       10.26      8.09 o
   5   2  30        0.43       -6.88     11.53 o
  -6   3  30        2.76       12.26      7.94 o
  -5   3  30        4.19        8.95      8.95 o
  -4   3  30        4.59       12.78      9.37 o
  -3   3  30        3.87        6.63     10.91 o
  -2   3  30       12.07        9.76     12.26 o
  -1   3  30        0.06       -1.57      8.24 o
   0   3  30        3.09       17.11      8.84 o
   1   3  30        0.14       -6.63      8.83 o
   2   3  30        0.01        2.25      7.09 o
   3   3  30        9.12        7.90      7.68 o
   4   3  30        0.14        2.63      9.10 o
   5   3  30        0.27       16.41     13.30 o
  -6   4  30        5.57        7.20      9.38 o
  -5   4  30        0.92       -6.87      8.18 o
  -4   4  30       28.28       40.27     16.56 o
  -3   4  30        0.38        2.86      8.82 o
  -2   4  30        5.99       14.72      8.93 o
  -1   4  30        2.44       -3.25     11.85 o
   0   4  30       11.25        4.46     14.61 o
   1   4  30        0.08       -5.63     13.98 o
   2   4  30        0.04        8.03      8.60 o
   3   4  30        0.08       14.48      8.14 o
   4   4  30        5.36        6.22      9.72 o
   5   4  30        0.19       -6.94     12.38 o
  -5   5  30       12.01       39.82     12.29 o
  -4   5  30       10.24       18.90     10.33 o
  -3   5  30       20.40       30.42     10.17 o
  -2   5  30       26.24       49.63     13.56 o
  -1   5  30        1.03       -3.38     10.18 o
   0   5  30        2.28       13.58     11.18 o
   1   5  30        0.84        5.72      8.48 o
   2   5  30        0.49       13.02      8.23 o
   3   5  30        7.08       10.76     11.94 o
   4   5  30        0.03       -1.90     11.30 o
  -5   6  30        6.70        7.97     10.33 o
  -4   6  30       10.49       16.28     10.21 o
  -3   6  30        7.88        4.20     10.10 o
  -2   6  30        5.24        7.16      9.49 o
  -1   6  30        9.22       18.00      9.67 o
   0   6  30        3.58       10.49      9.32 o
   1   6  30        5.91        8.04      8.88 o
   2   6  30        1.37        2.46      8.21 o
   3   6  30        0.29        4.13     12.07 o
   4   6  30       11.30       10.53     11.97 o
  -4   7  30        0.36       -6.02      9.99 o
  -3   7  30        2.61        6.50      9.47 o
  -2   7  30        7.25        4.33      9.47 o
  -1   7  30        7.83       39.93     10.99 o
   0   7  30        3.31        8.85     10.17 o
   1   7  30       25.06       35.19     11.15 o
   2   7  30       11.90       22.54      9.67 o
   3   7  30        0.67        8.73     11.95 o
  -2   8  30        0.37       13.78     16.66 o
  -1   8  30        3.79       19.58     18.82 o
   0   8  30        0.00        0.40     15.60 o
   1   8  30        8.64       18.12     11.18 o
   2   8  30        0.69       21.41     21.59 o
  -5   0  31        0.01       12.11     16.29 o
  -3   0  31        0.40       28.80     15.85 o
  -1   0  31       12.39       28.45     14.78 o
   1   0  31        1.64       -0.85     13.67 o
   3   0  31        4.36       15.70     12.01 o
   5   0  31        0.00       17.67     19.32 o
  -6   1  31        4.40       18.23      9.31 o
  -5   1  31        3.53        1.61      9.98 o
  -4   1  31       13.58       11.66     10.59 o
  -3   1  31        0.01       12.36      9.45 o
  -2   1  31        2.01       12.70      8.67 o
  -1   1  31       19.02       19.75      9.28 o
   0   1  31       42.51       59.71     11.06 o
   1   1  31        7.57       27.56      9.72 o
   2   1  31        7.32        2.70      8.31 o
   3   1  31       10.30       19.50      8.11 o
   4   1  31        4.68        0.98      7.73 o
   5   1  31        4.21       14.64     12.92 o
  -6   2  31        2.45       -3.53      7.96 o
  -5   2  31       13.21        1.53     10.39 o
  -4   2  31       14.77        9.36      9.94 o
  -3   2  31        0.09       12.47      9.33 o
  -2   2  31       16.27       25.35      9.27 o
  -1   2  31        2.36        4.34      8.57 o
   0   2  31       10.05       11.29      8.70 o
   1   2  31        1.97        6.77      9.95 o
   2   2  31        3.50        6.08      7.68 o
   3   2  31        2.26       -7.30      7.30 o
   4   2  31        4.11        3.46     11.62 o
   5   2  31        0.28        2.25     12.28 o
  -5   3  31        8.59       24.10     10.48 o
  -4   3  31       12.75       11.71     10.97 o
  -3   3  31        4.07       12.83      8.95 o
  -2   3  31        5.19       -1.13      8.65 o
  -1   3  31       46.13       52.08     10.78 o
   0   3  31        0.79        1.21      8.16 o
   1   3  31        4.03       -8.24      8.24 o
   2   3  31        8.44       12.03      9.74 o
   3   3  31        1.20       -8.05      8.05 o
   4   3  31        0.22       -8.77      8.77 o
  -5   4  31       35.15       44.66     12.58 o
  -4   4  31       13.75       32.71     11.14 o
  -3   4  31        0.57       -3.06      9.37 o
  -2   4  31        0.83        9.34      8.83 o
  -1   4  31        0.11       -2.67     13.45 o
   0   4  31        6.15        5.97     17.56 o
   1   4  31        2.39        4.38     11.21 o
   2   4  31        0.29       -3.16      7.68 o
   3   4  31       14.49        9.54      9.74 o
   4   4  31        3.34        0.38     10.19 o
  -5   5  31        1.31        1.10     11.99 o
  -4   5  31        0.02        8.84     16.78 o
  -3   5  31       26.14       42.44     15.01 o
  -2   5  31        2.01        9.17     11.27 o
  -1   5  31        0.07        6.71      9.19 o
   0   5  31        6.82        7.62      9.99 o
   1   5  31        1.94        7.24      9.02 o
   2   5  31        1.65        0.13     10.60 o
   3   5  31        5.28        7.26      9.44 o
   4   5  31        0.75       -2.65     11.36 o
  -4   6  31        0.51        1.25     11.54 o
  -3   6  31        6.30       14.23     13.86 o
  -2   6  31        9.35       23.47     10.13 o
  -1   6  31        0.01        3.65      9.26 o
   0   6  31       11.92       30.77     15.70 o
   1   6  31        7.75       12.02      9.74 o
   2   6  31        0.03        7.94      9.76 o
   3   6  31        6.54       -2.87     16.83 o
  -3   7  31       13.12       20.79     10.81 o
  -2   7  31        5.33       31.48     28.03 o
  -1   7  31       14.79       29.84     15.61 o
   0   7  31        7.20       26.06     11.12 o
   1   7  31        8.83       49.78     12.75 o
   2   7  31       20.21       50.76     12.37 o
  -4   0  32        1.86      -13.40     13.40 o
  -2   0  32        6.02       22.04     14.74 o
   0   0  32       47.72       84.45     20.43 o
   2   0  32        1.86        3.12     13.80 o
   4   0  32        2.92        7.25     12.20 o
  -5   1  32       13.15       11.85     22.91 o
  -4   1  32        0.83        7.30     10.51 o
  -3   1  32        0.97        9.30     11.35 o
  -2   1  32        3.23       18.09      9.38 o
  -1   1  32        0.21        4.57      8.99 o
   0   1  32        3.67        8.97      8.89 o
   1   1  32        3.19       -3.61      9.73 o
   2   1  32        0.85       12.73      9.94 o
   3   1  32        2.59       21.50      9.56 o
   4   1  32        0.26        6.35     10.15 o
  -5   2  32       19.69       18.34     17.41 o
  -4   2  32        1.47      -10.89     10.89 o
  -3   2  32       17.52       26.89     10.58 o
  -2   2  32        0.38        4.59      8.88 o
  -1   2  32       17.28       23.79     10.02 o
   0   2  32       19.31       15.82      9.93 o
   1   2  32        0.30       -2.18      8.63 o
   2   2  32        0.77       10.97      9.82 o
   3   2  32        0.03        3.35      9.43 o
   4   2  32        0.94      -10.47     12.68 o
  -5   3  32        0.35       -6.57     10.48 o
  -4   3  32        0.06        4.22      9.71 o
  -3   3  32        4.08       19.18     10.65 o
  -2   3  32        9.25       -4.93     10.18 o
  -1   3  32        7.82        9.10      9.47 o
   0   3  32        0.01       -1.84      8.95 o
   1   3  32        3.83        2.66      9.21 o
   2   3  32        1.51       -8.57      8.84 o
   3   3  32        2.19        1.95      9.20 o
   4   3  32        4.04       13.86     10.78 o
  -4   4  32        0.61        3.99     11.89 o
  -3   4  32        0.31       14.71     10.07 o
  -2   4  32        5.67       17.53      9.30 o
  -1   4  32        1.21       29.10     10.45 o
   0   4  32        8.71        9.31      9.57 o
   1   4  32        0.28       11.07     10.21 o
   2   4  32       18.20       36.04     11.63 o
   3   4  32        1.93       11.56     10.59 o
  -4   5  32        4.99        8.81     15.80 o
  -3   5  32        0.06       14.58     13.65 o
  -2   5  32        0.35       11.89      9.59 o
  -1   5  32       15.94       17.93     10.08 o
   0   5  32        0.15       11.75      9.91 o
   1   5  32        0.00        0.56     11.97 o
   2   5  32        7.52       23.67     10.48 o
  -2   6  32        5.39       12.08     10.11 o
  -1   6  32       22.64       51.47     12.74 o
   0   6  32        0.02        3.58      9.89 o
   1   6  32        5.87       15.95     10.69 o
  -3   0  33        0.00       -2.80     14.34 o
  -1   0  33       11.20      -11.66     13.04 o
   1   0  33       16.40        9.79     15.89 o
   3   0  33        0.00       -8.28     15.14 o
  -4   1  33        2.86       -4.74     11.80 o
  -3   1  33        0.49        4.89      9.17 o
  -2   1  33        2.75        4.88      8.90 o
  -1   1  33        1.09        9.14      9.82 o
   0   1  33        2.07        4.84     10.42 o
   1   1  33        3.46       12.69     11.45 o
   2   1  33        0.32       16.54     11.15 o
   3   1  33        0.00       -8.82     10.42 o
  -4   2  33        6.04       18.30     11.11 o
  -3   2  33        2.88        1.99      9.18 o
  -2   2  33        8.40        2.84      9.45 o
  -1   2  33        0.72        1.72      8.94 o
   0   2  33        5.76       -3.43      9.14 o
   1   2  33       10.32       -1.86      9.78 o
   2   2  33        0.04      -10.39     10.39 o
   3   2  33        1.83        8.27     11.90 o
  -4   3  33        0.00       -0.55     12.24 o
  -3   3  33        0.14       10.51      9.58 o
  -2   3  33        6.64       17.33     10.16 o
  -1   3  33        6.28        4.13     20.97 o
   0   3  33        8.65       17.43      9.94 o
   1   3  33       12.88       29.52     10.94 o
   2   3  33        5.67       17.77     12.52 o
   3   3  33        0.10        2.59     20.99 o
  -3   4  33        0.00        7.16     10.39 o
  -2   4  33        1.09        5.33     12.67 o
  -1   4  33        3.12       12.96     10.27 o
   0   4  33        1.42        6.13      9.70 o
   1   4  33        5.87        3.09     14.62 o
   2   4  33        0.80      -10.16     10.92 o
  -2   5  33        7.49       17.42     10.38 o
  -1   5  33        3.97       18.73     10.25 o
   0   5  33        9.53       23.51     11.66 o
   1   5  33        0.00        1.56     10.07 o
  -2   0  34        1.43      -13.27     13.27 o
   0   0  34       31.35       63.57     20.26 o
   2   0  34        4.22      -14.87     14.87 o
  -3   1  34        6.97       18.42     11.51 o
  -2   1  34        5.04       -4.83      9.47 o
  -1   1  34        0.01       25.29     12.82 o
   0   1  34        1.95        4.05     10.70 o
   1   1  34        0.29       -4.00     10.71 o
   2   1  34        0.96       -4.11     13.58 o
  -3   2  34        0.35       16.94     10.64 o
  -2   2  34        0.54        3.37      9.65 o
  -1   2  34        0.12        3.23      9.82 o
   0   2  34       10.90       29.32     11.02 o
   1   2  34        0.09        3.99      9.94 o
   2   2  34        0.00        0.81     11.30 o
  -2   3  34       14.71       19.61     10.71 o
  -1   3  34        4.54        5.22      9.95 o
   0   3  34        0.92        4.67     10.38 o
   1   3  34        5.89       16.44     10.89 o
  -1   4  34        0.04        8.46     20.12 o
 
